# Supplementary material for: A comprehensive characterisation of phaeochromocytoma and paraganglioma tumours through histone protein profiling, DNA methylation and transcriptomic analysis genome wide
Source: Clin Epigenetics. 2023 Dec 20;15:196. doi: 10.1186/s13148-023-01598-3 (PMC10734084; doi:10.1186/s13148-023-01598-3)
Supplement: Supplementary file 7 — Additional file 7. Table S1. List of all samples, their mutation, tumour location, phenotype, data generated and sample source. [file 13148_2023_1598_MOESM7_ESM.xlsx]

## Sheet: Sheet1
Sample information			Phenotype		Available data			Data source & processing
Sample ID	Germline mutation	Tumor Location	Metastatic	Aggressive	EPIC array	RNAseq	Histone	Source	EPIC analysis provider
PP010F2	no known mutation	met from PCC	yes	yes	X	X		Nathanson/Upenn	GSTT
PP011F1	VHL	PCC	no	no	X	X		Nathanson/Upenn	GSTT
PP011F2	VHL	PCC	no	no	X	X		Nathanson/Upenn	GSTT
PP041F1	no known mutation	PCC	yes	yes	X	X		Nathanson/Upenn	GSTT
PP041F2	no known mutation	met from PCC	yes	yes	X	X		Nathanson/Upenn	GSTT
PP046F1	VHL	PCC	no	no	X	X		Nathanson/Upenn	GSTT
PP046F2	VHL	PCC	no	no	X	X		Nathanson/Upenn	GSTT
PP074F1	no known mutation	EAPGL	no	no	X	X		Nathanson/Upenn	GSTT
PP100F1	no known mutation	EAPGL	yes	yes	X	X		Nathanson/Upenn	GSTT
PP103F1	no known mutation	met from PCC	yes	yes	X	X		Nathanson/Upenn	GSTT
PP115F1	SDHB	EAPGL	no	no	X	X		Nathanson/Upenn	GSTT
PP119F1	SDHB	met from EAPGL	yes	yes	X	X		Nathanson/Upenn	GSTT
PP121F1	SDHB	EAPGL	no	yes	X	X		Nathanson/Upenn	GSTT
PP126F1	SDHD	PCC	no	yes	X	X		Nathanson/Upenn	GSTT
PP140F1	no known mutation	PCC	no	no	X	X		Nathanson/Upenn	GSTT
PP141F1	SDHB	EAPGL	yes	yes	X	X		Nathanson/Upenn	GSTT
PP142F1	SDHB	EAPGL	yes	yes	X	X		Nathanson/Upenn	GSTT
PP144F1	no known mutation	PCC	no	no	X	X		Nathanson/Upenn	GSTT
PP145F1	VHL	PCC				X		Nathanson/Upenn
PP146F1	SDHD	HNPGL	no	no	X	X		Nathanson/Upenn	GSTT
PP156F1	no known mutation	PCC	no	no	X	X		Nathanson/Upenn	GSTT
PP162F1	no known mutation	PCC	no	no	X	X		Nathanson/Upenn	GSTT
PP167F1	no known mutation	PCC	no	no	X	X		Nathanson/Upenn	GSTT
PP174F1	no known mutation	EAPGL	no	no	X	X		Nathanson/Upenn	GSTT
PP184F1	SDHB	EAPGL	no	no	X	X		Nathanson/Upenn	GSTT
PP187F1	no known mutation	EAPGL	no	no	X	X		Nathanson/Upenn	GSTT
PP197F1	no known mutation	EAPGL	no	no	X	X		Nathanson/Upenn	GSTT
PP204F1	SDHB	EAPGL	no	no	X	X		Nathanson/Upenn	GSTT
PP220F1	SDHB	EAPGL	no	yes	X	X		Nathanson/Upenn	GSTT
PPGL002	no known mutation	PCC					X	GSTT
PPGL005	SDHD	HNPGL	no	yes	X		X	GSTT	Erasmus Med Centre Roterdam
PPGL006	no known mutation	PCC					X	GSTT
PPGL007	SDHD	HNPGL	no	no	X			GSTT	Erasmus Med Centre Roterdam
PPGL009	NF1	PCC					X	GSTT
PPGL012	NF1	PCC					X	GSTT
PPGL013	SDHB	EAPGL	no	no	X		X	GSTT	Erasmus Med Centre Roterdam
PPGL013_PCC	SDHB	PCC	no	no			X	GSTT
PPGL014	SDHB	EAPGL	no	yes	X		X	GSTT	Erasmus Med Centre Roterdam
PPGL016	no known mutation	PCC					X	GSTT
PPGL023	no known mutation	PCC					X	GSTT
PPGL026	SDHD	EAPGL					X	GSTT
PPGL028	no known mutation	PCC	no	no	X			GSTT	Erasmus Med Centre Roterdam
PPGL029	no known mutation	HNPGL					X	GSTT
PPGL034	SDHD (SDHD NF1)	HNPGL	no	yes	X			GSTT	Erasmus Med Centre Roterdam
PPGL040	RET	PCC					X	GSTT
PPGL050A	SDHD	HNPGL					X	GSTT
PPGL050B	SDHD	HNPGL					X	GSTT
PPGL051	SDHD (SDHD TMEM127)	HNPGL					X	GSTT
PPGL052A	SDHD	HNPGL					X	GSTT
PPGL052B	SDHD	HNPGL					X	GSTT
PPGL053	SDHD	HNPGL					X	GSTT
PPGL054	SDHB	HNPGL					X	GSTT
PPGL057	SDHD	HNPGL					X	GSTT
PPGL067	VHL	PCC					X	GSTT
PPGL070	SDHC	HNPGL					X	GSTT
PPGL070B	SDHC	HNPGL					X	GSTT
PPGL074	SDHD	HNPGL					X	GSTT
PPGL075	SDHB	HNPGL					X	GSTT
PPGL080	no known mutation	EAPGL					X	GSTT
PPGL083	SDHB	HNPGL					X	GSTT
PPGL089	SDHB	HNPGL					X	GSTT
PPGL097	SDHB	HNPGL					X	GSTT
normal_adrenal_1	N/A	N/A			X		X	QMUL	Erasmus Med Centre Roterdam
normal_adrenal_2	N/A	N/A			X			QMUL	Erasmus Med Centre Roterdam
GSE111336_Sample_13	no known mutation	EAPGL			X			GEO
GSE111336_Sample_14	no known mutation	EAPGL			X			GEO
GSE111336_Sample_15	IDH3B	HNPGL			X			GEO
GSE111336_Sample_16	VHL	EAPGL			X			GEO
GSE111336_Sample_17	RET	PCC			X			GEO
GSE111336_Sample_18	SDHB	HNPGL			X			GEO
GSE111336_Sample_19	no known mutation	PCC			X			GEO
GSE111336_Sample_21	HRAS	PCC			X			GEO
GSE111336_Sample_22	HRAS	PCC			X			GEO
GSE111336_Sample_23	NF1	PCC			X			GEO
GSE111336_Sample_25	no known mutation	PCC			X			GEO
GSE111336_Sample_26	SDHB	HNPGL			X			GEO
GSE111336_Sample_28	SDHB	EAPGL			X			GEO
GSE111336_Sample_29	no known mutation	EAPGL			X			GEO
GSE111336_Sample_30	SDHB	EAPGL			X			GEO
GSE111336_Sample_31	no known mutation	PCC			X			GEO
