# Supplementary material for: A comprehensive characterisation of phaeochromocytoma and paraganglioma tumours through histone protein profiling, DNA methylation and transcriptomic analysis genome wide
Source: Clin Epigenetics. 2023 Dec 20;15:196. doi: 10.1186/s13148-023-01598-3 (PMC10734084; doi:10.1186/s13148-023-01598-3)
Supplement: Supplementary file 8 — Additional file 8. Table S2. Mass Spec analysis of histone post translational modifications detailing the log2 (L/H ratios) for all the samples analysed. [file 13148_2023_1598_MOESM8_ESM.xlsx]

## Sheet: Foglio2
Peptide	log2(L/H ratios)
	normal 15S	sporadic 2	sporadic 6	sporadic 16	sporadic 23	sporadic 29	sporadic 80	VHL 67	RET 40	NF 9	NF1 12	SDHB 13	SDHB 13bis	SDHB 14	SDHB 75	SDHB 83	SDHB 89	SDHB 97	SDHB 54	SDHC 70B	SDHC 70	SDHD 26	SDHD 5	SDHD 50A	SDHD 50B	SDHD 51	SDHD 52A	SDHD 52B	SDHD 53	SDHD 57	SDHD 74
H3K4un	-0.11529	-0.271719	-0.260506	-0.132993	-0.30009	-0.687363	-0.484382	-0.216515	-0.257556	-0.251321	-0.717493	-0.174222	-0.151176	-0.311448	-0.195918	-0.205783	-0.211528	-0.240027	-0.21752	-0.199558	-0.21326	-0.290825	-0.087648	-0.196079	-0.238268	-0.109096	-0.304066	-0.317678	-0.356591	-0.266453	-0.288873
H3K4me1	0.298966	1.46956	1.10122	0.990084	1.44985	1.43661	1.97627	1.34133	1.16267	1.4001	1.3485	1.09494	0.983161	1.54071	1.16961	0.975863	1.26314	1.3626	1.1185	1.26572	1.28971	1.53117	0.800579	1.2413	0.847932	0.610764	1.28879	1.23592	1.02045	1.15485	1.24596
H3K4me2		0.68781	1.17104	0.377445	1.02672	0.95253	1.14334	1.02766	1.18007	1.33557	0.795752	1.04055	0.690461	1.80773	1.31745	2.11404	1.07819	0.939281	1.82858	0.843769	1.18146	1.01645	1.15756	1.5885	2.35748	0.724359	1.45983	1.95043	1.94223	2.01771	1.13993
H3K4me3		-0.56986	0.349931	-0.169506	0.0969195	-0.223658	0.0988708	0.00553977	0.041898	0.148686		0.226828	-0.444818	0.638595	0.0806373	0.211911	0.118115	0.0835316	0.301904	0.452158	0.137557	0.40059	-0.0644451	0.170384	0.203651	-0.373457	0.322663	-0.0562684	0.240887	0.362712	0.361358
H3K9K14un	-0.482368	-0.919388	-0.807811	-0.454369	-0.962001	-1.07532	-0.992226	-0.597014	-0.941024	-0.805192	-0.762067	-0.747184	-0.795982	-1.71099	-0.76356	-0.735387	-1.01193	-1.07663	-0.989655	-0.964195	-1.12514	-1.213	-0.407817	-0.657399	-0.556986	-0.449715	-0.87351	-0.642157	-0.610631	-0.564606	-1.02643
H3K9me1	-0.0296731	0.112414	-0.28508	0.0717216	-0.0119399	-0.0144679	-0.0291119	-0.0263548	-0.122422	-0.147709	0.28311	-0.416712	-0.233657	-0.998887	-0.450549	-0.474162	-0.484026	-0.355533	-0.661968	-0.380808	-0.386063	-0.275935	-0.179686	-0.174968	-0.372304	-0.228002	-0.257932	-0.189195	-0.292867	-0.311192	-0.483223
H3K9me2	0.0870472	0.403496	0.104678	0.305211	-0.198789	0.0283068	-0.129089	-0.0169262	0.119596	0.0126644		0.00141213	0.443556	0.0592962	0.16028	0.139748	0.0655985	0.0987703	0.0855521	0.0990167	0.212353	0.163169	0.0372466	0.0935362	0.184778	0.148134	0.296276	0.10772	0.115371	0.051235	0.0532343
H3K9me3	0.473665	0.45735	0.356021	0.234463	0.215362	0.195223	0.0595474	0.111114	0.259854	0.175606		0.26848	0.693022	0.834455	0.54252	0.424983	0.545631	0.485345	0.53791	0.634551	0.557729	0.218783	0.35303	0.38121	0.340843	0.459746	0.316265	0.294298	0.227731	0.188982	0.387908
H3K9ac|K14ac	-0.150619	-1.27434	-0.696599	-0.24043	-0.471954	-0.700937	-0.6453	-0.298545	-0.749941	-0.454083	-0.605908	-0.681061	-1.05877	-1.50455	-0.745301	-0.576945	-0.808414	-0.954899	-0.907423	-0.880832	-1.01721	-1.05083	-0.328722	-0.520164	-0.414598	-0.724309	-0.869343	-0.590581	-0.654322	-0.487709	-0.904414
H3K9me1K14ac	0.588054	-0.157818	0.0659826	0.500664	0.633205	0.433848	0.618284	0.450193	0.200625	0.449719	0.734928	-0.0543783	-0.334332	-0.482964	-0.23708	-0.173003	-0.150633	-0.162575	-0.413703	-0.101013	-0.139153	-0.0269773	0.0117522	0.0674927	-0.201099	-0.265182	-0.0555078	0.0142891	-0.131401	0.00547886	-0.0951437
H3K9me2K14ac	0.611049	0.374081	0.501249	0.479784	0.570722	0.498186	0.638418	0.344273	0.589956	0.610525	0.791967	0.590954	0.345466	0.685161	0.337359	0.54228	0.553994	0.61964	0.45745	0.475442	0.557265	0.715172	0.316172	0.421671	0.436361	0.213548	0.386169	0.421461	0.456422	0.377969	0.634397
H3K9me3K14ac	0.584552	0.80339	1.15642	0.985214	0.858185	0.76343	1.17271	0.653258	0.848868	1.00589	1.42152	1.1108	1.07641	2.02778	1.14039	1.22771	1.41028	1.29597	1.38442	1.22878	1.28308	1.07528	0.676386	0.960773	0.741962	1.01358	0.980961	0.905064	0.863013	0.87805	1.39239
H3K9acK14ac	1.30734	-0.215743	0.52869	1.37608	1.22394	0.698258	1.09777	0.986818	1.16433	0.916916	1.15795	0.226698	-0.341297	-0.300762	-0.0226321	0.368322	0.216517	0.1087	0.114431	0.308706	0.0913606	0.316437	0.518001	0.647533	0.441999	0.07868	0.503993	0.55015	0.572968	0.766063	0.331753
H3K18K23un	-0.137126	0.113138	-0.0619999	-0.0877108	-0.187456	-0.229294	-0.307145	-0.113769	0.6989	-0.160957	-0.251405	-0.0546471	0.193089	-0.19682	-0.0284988	-0.0720685	-0.0589031	-0.0640429	-0.102671	-0.196454	-0.159801	-0.0740157	0.00222555	-0.0373503	-0.00822107	0.109596	-0.0637995	-0.0104691	0.0176424	-0.0598128	-0.124357
H3K18ac|K23ac	0.100437	-0.114072	0.0491569	0.047872	0.0635279	0.160876	0.309526	0.0542702	-0.0732193	0.107564	0.227883	0.0308405	-0.139169	0.219795	0.0361021	0.0570311	0.0551795	0.0485705	0.0770394	0.183126	0.144269	0.00315012	-0.0199914	-0.0186359	-0.0316047	-0.190098	0.0164666	-0.0301519	-0.0558825	0.036747	0.0763641
H3K18acK23ac	0.767918	-0.115881	0.33851	0.771857	0.873611	0.977796	0.903278	0.772652	0.659055	0.82404	0.839035	0.367017	-0.298755	0.451291	0.0179611	0.28194	0.219651	0.262373	0.433435	0.41476	0.197397	0.624654	0.158151	0.601885	0.366095	0.090181	0.61842	0.405036	0.284697	0.509285	0.562117
H4K5K8K12K16un	0.128551	0.388547	0.1938	0.20219	0.0791148	0.251617	0.17699	0.129231	0.19898	0.229352	0.275288	0.195317	0.371377	0.274379	0.294768	0.160471	0.290406	0.38967	0.189196	0.460066	0.397603	0.343271	0.24366	0.196496	0.238863	0.285699	0.313046	0.12979	0.299774	0.310501	0.220461
H4K5K8K12K16-1ac	-0.300391	-0.392456	-0.227743	-0.238594	-0.294914	-0.341177	-0.149993	-0.194777	-0.307242	-0.246373	-0.517575	-0.169008	-0.22965	-0.342632	-0.234587	-0.0994359	-0.285616	-0.306429	-0.100295	-0.471107	-0.403116	-0.348667	-0.0961228	-0.0919423	-0.149357	-0.175146	-0.318315	-0.0507833	-0.278305	-0.332166	-0.127017
H4K5K8K12K16-2ac	-0.00247523	-0.410727	-0.186335	-0.264229	0.0924668	-0.176385	-0.37499	-0.106617	-0.237407	-0.321436	0.0266711	-0.240753	-0.553897	-0.180251	-0.503967	-0.297936	-0.411229	-0.487179	-0.250927	-0.378344	-0.372994	-0.332452	-0.52471	-0.336592	-0.430577	-0.682781	-0.467232	-0.183432	-0.392693	-0.226145	-0.273992
H4K5K8K12K16-3ac	0.343513	-0.28524	0.140503	0.0483821	0.613523	0.148636	0.177976	0.2677	0.577779	0.075684	0.428633	-0.108766	-0.454327	0.0685028	-0.467089	-0.242152	-0.336724	-0.4309	-0.190015	-0.163037	-0.455808	-0.344108	-0.742426	-0.277918	-0.574669	-0.664356	-0.101774	-0.426212	-0.362483	-0.118295	-0.253624
H4K5K8K12K16-4ac	1.55089	0.309982	1.06415	1.3561	2.21574	1.51806	1.35289	1.44562	2.01761	1.27	1.51011	0.795589	0.38201	0.903381	0.241115	0.595559	0.61891	0.412711	0.736362	0.909913	0.279927	0.569954	-0.00643868	0.892899	0.272231	-0.0134539	0.955885	0.590331	0.446424	0.871547	0.675964
H4K20un	-3.02236	-3.69046	-3.88837	-4.159	-4.22981	-4.85493	-4.80676	-4.14645		-4.50619	-4.3928	-4.24036	-2.748		-4.4313		-4.51762	-4.12731	-4.37194	-3.94293	-4.41956	-4.97478	-4.17393	-4.00492	-4.36409	-3.71909	-4.97227	-4.6386		-4.95599	-4.55725
H4K20me1	-0.0900048	-1.14967	-0.73859	-0.0287545	-0.4422	-0.672639	-0.581357	-0.76248	-0.741061	-0.399335	-0.419127	-1.20404	-0.583792		-1.31123	-1.47297	-1.38714	-1.44302	-1.55993	-0.991823	-1.10225	-1.08393	-0.746509	-0.947945	-1.18553	-0.786639	-1.15603	-0.947574	-1.17668	-1.20664	-1.22632
H4K20me2	0.677062	0.0479936	0.0621421	0.704555	0.230763	0.0544445	-0.0230595	-0.00382182	0.0338175	0.194436	0.710126	0.000157743	0.1079		0.0102806	-0.10414	0.022582	0.102	0.108969	0.0542082	-0.0222817	0.0545899	0.235692	0.242532	0.22228	0.322947	0.183837	0.312321	0.0338275	0.0571589	0.124057
H4K20me3	4.03608	4.13372	3.34833	4.33054	3.70009	3.95434	3.30858	3.62435	3.45421	3.48213	4.57199	3.7416	3.65437		3.7433	3.51993	3.81768	3.36427	2.89209	3.92018	3.68726	3.84237	3.7132	3.64944	3.48473	3.90207	4.11187	3.72383	3.78511	3.77933	3.54685
