# Supplementary material for: A comprehensive characterisation of phaeochromocytoma and paraganglioma tumours through histone protein profiling, DNA methylation and transcriptomic analysis genome wide
Source: Clin Epigenetics. 2023 Dec 20;15:196. doi: 10.1186/s13148-023-01598-3 (PMC10734084; doi:10.1186/s13148-023-01598-3)
Supplement: Supplementary file 9 — Additional file 9. Table S3. Differential methylation summary table. The number of statistically significant differentially methylated probes between groups in all comparisons is shown. [file 13148_2023_1598_MOESM9_ESM.xlsx]

## Sheet: results
Variable	Comparisson	DMP hypermethylated	DMP hypomethylated	Genes hypermethylated	Genes hypomethylated	Promoters hypermethylated	Promoters hypomethylated	CGIs hypermethylated	CGIs hypomethylated
PPGL clusters	cluster 1B vs cluster 2	7976	41805	1	7	12	258	0	2
	cluster 1B vs normal medulla	0	0	0	0	0	0	0	0
	cluster 1B vs sporadic	0	0	2	0	1	0	2	27
	cluster 1A vs cluster 1B	2813	46404	9	476	38	1221	15	2086
	cluster 1A vs cluster 2	11390	203474	102	7801	168	10618	33	3415
	cluster 1A vs normal medulla	12114	54567	26	202	165	1678	38	1085
	cluster 1A vs sporadic	1474	155959	10	3655	17	5794	2	3199
	cluster 2 vs normal medulla	0	0	0	0	0	0	0	0
	cluster 2 vs sporadic	44198	7892	385	5	1962	60	209	35
	normal medulla vs sporadic	4737	13736	7	21	6	9	2	2
Cluster 1A	non-cluster1A vs cluster1A	146635	1589	3258	9	5339	18	3160	3
	non-cluster1A vs normal medulla	4874	1344	27	1	1	3	2	2
	normal medulla vs cluster1A	54567	12114	202	26	1678	165	1085	38
Cluster 1 (1A+1B)	non-cluster1 vs cluster1	148466	1445	3134	5	5463	10	2550	2
	non-cluster1 vs normal medulla	5358	984	5	1	0	2	0	1
	normal medulla vs cluster1	32899	10163	63	23	620	79	132	13
Tumour location	EAPGL vs HNPGL	645	485	2	6	5	8	5	19
	EAPGL vs normal medulla	6203	9783	10	7	5	18	4	20
	EAPGL vs PCC	340	59349	0	503	3	1186	0	1853
	HNPGL vs normal medulla	4	81	0	0	0	0	0	4
	HNPGL vs PCC	1822	85507	15	1123	22	2164	40	1634
	normal medulla vs PCC	713	3355	1	12	1	0	0	0
Tissue type	normal medulla vs tumour	2938	2992	2	12	6	1	1	1
Sample Group	HRAS vs IDH3B	0	0	0	0	0	0	0	0
	HRAS vs NF1	0	0	0	0	0	0	0	0
	HRAS vs sporadic	54672	15962	598	48	2353	79	49	25
	HRAS vs normal medulla	0	0	0	0	0	0	0	0
	HRAS vs RET	0	0	0	0	0	0	0	0
	HRAS vs SDHA	0	0	0	0	0	0	0	0
	HRAS vs SDHB	169613	12977	8037	124	9371	125	1624	23
	HRAS vs SDHD	143513	26249	6473	320	8289	410	824	78
	HRAS vs VHL	72292	15402	0	0	2305	79	0	0
	IDH3B vs NF1	0	0	0	0	0	0	0	0
	IDH3B vs sporadic	9821	68075	52	375	147	968	74	881
	IDH3B vs normal medulla	0	0	0	0	0	0	0	0
	IDH3B vs RET	0	0	0	0	0	0	0	0
	IDH3B vs SDHA	0	0	0	0	0	0	0	0
	IDH3B vs SDHB	26632	30357	94	73	290	168	365	308
	IDH3B vs SDHD	49838	83172	207	368	1100	1301	502	671
	IDH3B vs VHL	14774	71176	21	103	98	370	55	328
	NF1 vs sporadic	251	331	0	0	0	0	1	0
	NF1 vs normal medulla	0	0	0	0	0	0	0	0
	NF1 vs RET	0	0	0	0	0	0	0	0
	NF1 vs SDHA	0	0	0	0	0	0	0	0
	NF1 vs SDHB	37128	183	83	1	248	0	190	0
	NF1 vs SDHD	34744	2235	0	0	3	0	149	1
	NF1 vs VHL	0	0	0	0	0	0	0	0
	sporadic vs normal medulla	13736	4737	21	7	9	6	2	2
	sporadic vs RET	2069	4695	1	3	0	0	4	2
	sporadic vs SDHA	13312	775	192	7	476	3	1418	18
	sporadic vs SDHB	163663	1550	4319	7	6405	20	3785	1
	sporadic vs SDHD	66553	2093	1030	22	2165	36	1899	29
	sporadic vs VHL	5212	1882	0	2	0	1	27	2
	normal medulla vs RET	0	0	0	0	0	0	0	0
	normal medulla vs SDHA	0	0	0	0	0	0	0	0
	normal medulla vs SDHB	60681	13567	257	45	1854	207	1447	65
	normal medulla vs SDHD	54260	34847	211	158	1875	762	887	241
	normal medulla vs VHL	0	0	0	0	0	0	0	0
	RET vs SDHA	0	0	0	0	0	0	0	0
	RET vs SDHB	130577	7479	1400	14	4139	40	1252	16
	RET vs SDHD	147106	24870	1925	107	5668	233	998	48
	RET vs VHL	44070	12379	0	0	0	0	0	0
	SDHA vs SDHB	407	61	0	0	2	0	3	1
	SDHA vs SDHD	176	134	0	0	0	0	0	0
	SDHA vs VHL	1390	5064	0	0	0	0	16	515
	SDHB vs SDHD	4	151	0	1	0	2	0	0
	SDHB vs VHL	2371	57459	3	686	26	1639	11	2756
	SDHD vs VHL	6086	22171	20	134	77	365	79	1097

## Sheet: notes
Significance FDR	<0.05
absolute mean diff	>=15%
in an AvsB comparisson according to the filename
hypermethylated	B-A>=0.15
hypomethylated	B-A<=-0.15
