# Supplementary material for: A comprehensive characterisation of phaeochromocytoma and paraganglioma tumours through histone protein profiling, DNA methylation and transcriptomic analysis genome wide
Source: Clin Epigenetics. 2023 Dec 20;15:196. doi: 10.1186/s13148-023-01598-3 (PMC10734084; doi:10.1186/s13148-023-01598-3)
Supplement: Supplementary file 10 — Additional file 10. Table S4. Differentially methylated loci in the three SDHB patients (37.5%) who developed distant metastatic events after primary tumour formation compared to the other SDHB patients were examined. Location of promoters of genes in EAPGL versus PCC are included. [file 13148_2023_1598_MOESM10_ESM.xlsx]

## Sheet: Sheet1
id	Chromosome	Start	End	symbol	entrezID	mean.mean.HNPGL	mean.mean.PCC	mean.mean.diff	mean.mean.quot.log2	comb.p.val	comb.p.adj.fdr	combinedRank	num.sites	mean.num.na.HNPGL	mean.num.na.PCC	mean.mean.covg.HNPGL	mean.mean.covg.PCC	mean.nsamples.covg.thres5.HNPGL	mean.nsamples.covg.thres5.PCC	mean.var.HNPGL	mean.var.PCC	mean.var.diff	mean.var.log.ratio	comb.p.val.var	comb.p.adj.var.fdr	combinedRank.var
ENSG00000134532	chr12	24103467	24105466	SOX5	6660	0.507036	0.272059	0.234977	1.05711	0.00022829	0.00959518	1151	7	0	0	13.3878	13.2662	6.85714	21.7143	0.0261532	0.0186141	0.00753905	0.407792	NA	1	33535
ENSG00000126778	chr14	61124478	61126477	SIX1	6495	0.470635	0.276297	0.194337	0.794982	0.00298915	0.0443338	2791	7	0	0	12.7347	12.1364	7	21.7143	0.0209474	0.023885	-0.00293762	-0.207301	NA	1	37344
ENSG00000129194	chr17	7492989	7494988	SOX15	6665	0.787726	0.627883	0.159842	0.354571	0.00369038	0.0497787	10053	12	0	0	13	13.1174	7	21.5	0.0194908	0.0283749	-0.0088841	-1.85482	NA	1	18918
ENSG00000260027	chr17	46710435	46712434	HOXB7	3217	0.255198	0.41246	-0.157261	-0.660335	0.00295697	0.0440477	4338	5	0	0	10.7714	11.6909	7	21.2	0.0152591	0.0121781	0.00308109	-1.22186	NA	1	28785
ENSG00000197757	chr12	54382908	54384907	HOXC6	3223	0.0871198	0.265556	-0.178436	-1.63747	0.00277437	0.0425042	3043	7	0	0	11.449	11.6558	6.57143	21.2857	0.0078258	0.0365936	-0.0287678	-2.67098	NA	1	6580
ENSG00000180806	chr12	54387179	54389178	HOXC9	3225	0.142648	0.364343	-0.221694	-1.52909	0.00180242	0.0329818	2264	9	0	0	12.746	12.3485	6.44444	20.4444	0.0124551	0.0371258	-0.0246707	-3.01923	NA	1	5966
ENSG00000182742	chr17	46656974	46658973	HOXB4	3214	0.48187	0.728842	-0.246972	-0.631519	0.00040507	0.0136544	4027	8	0	0	12.2857	12.8977	6.625	21.5	0.0175552	0.0221228	-0.00456755	-0.226355	NA	1	36960
ENSG00000170166	chr2	177014450	177016449	HOXD4	3233	0.399068	0.712895	-0.313827	-0.820433	1.32992e-06	0.000364874	2251	18	0	0	13.1667	13.5707	6.77778	21.8333	0.0112013	0.0223437	-0.0111424	-0.67755	NA	1	28733
ENSG00000105997	chr7	27191701	27193700	HOXA3	3200	0.161781	0.601619	-0.439838	-2.16494	1.93084e-08	3.56027e-05	40	10	0	0	11.2714	11.6636	6.9	21.7	0.012208	0.0333685	-0.0211605	-3.45353	NA	1	7982
ENSG00000122592	chr7	27197056	27199055	HOXA7	3204	0.316035	0.793583	-0.477547	-1.53209	2.16154e-09	1.42638e-05	309	9	0	0	11.9524	12.0859	6.77778	21.5556	0.0156084	0.0222997	-0.00669124	-0.607999	NA	1	29924
