# Supplementary material for: A comprehensive characterisation of phaeochromocytoma and paraganglioma tumours through histone protein profiling, DNA methylation and transcriptomic analysis genome wide
Source: Clin Epigenetics. 2023 Dec 20;15:196. doi: 10.1186/s13148-023-01598-3 (PMC10734084; doi:10.1186/s13148-023-01598-3)
Supplement: Supplementary file 11 — Additional file 11. Table S5. Differentially methylated loci in the three SDHB patients who developed distant metastatic events after primary tumour formation compared to the other SDHB samples. [file 13148_2023_1598_MOESM11_ESM.xlsx]

## Sheet: Sheet1
probe ID	Δβ	Associated gene	Relative position	Annotated regulatory feature
cg14519917	-0.59	DENND2D;CHI3L2	TSS1500;TSS200	CGI
cg15823180	-0.295	ADAMTSL4	TSS1500;3'UTR; TSS200	FANTOM 5 enhancer;CGI
cg12741345	-0.544	EFNA3	Body	CGI
cg22515278	-0.234	NR5A2	TSS1500;Body	CGI
cg16852920	-0.372	LOC100507443	Body	TFBS
cg19484328	0.204	EPHA4	Body
cg24848890	-0.369	IL17RE;IL17RE	Body;TSS1500	CGI
cg05845178	-0.34	IL17RE;IL17RC	3'UTR;TSS1500	CGI
cg04248979	0.544	ZFP2	5'UTR	TFBS
cg17105013	-0.351	LOC285830	TSS1500;Body	Promoter associated;CGI
cg24363267	0.373			FANTOM 5 enhancer
cg20703729	-0.466	DLX6AS;DLX6	TSS1500;Body
cg08603678	-0.505	EIF3E	Body
cg17458390	-0.286	ARID5B	Body	FANTOM 5 enhancer
cg25414685	0.283			TFBS
cg23455456	-0.502	GLYATL1	TSS1500;TSS200
cg01662117	-0.57	FOXA1	TSS1500;TSS200	CGI
cg22132343	0.269	SNORD116-11;SNHG14	TSS1500	TFBS
cg21890726	-0.51			FANTOM 5 enhancer;CGI
cg09601704	-0.524	HES7	TSS200
cg21211977	0.304			intragenic
cg06630799	-0.563	TFAP2C	TSS1500	CGI
cg07006526	-0.441	SMTN	TSS1500	Promoter associated;FANTOM 5 enhancer;CGI
