# Supplementary material for: A comprehensive characterisation of phaeochromocytoma and paraganglioma tumours through histone protein profiling, DNA methylation and transcriptomic analysis genome wide
Source: Clin Epigenetics. 2023 Dec 20;15:196. doi: 10.1186/s13148-023-01598-3 (PMC10734084; doi:10.1186/s13148-023-01598-3)
Supplement: Supplementary file 12 — Additional file 12. Table S6. GSEA enrichment analyses comparing non-metastatic versus metastatic tumours. [file 13148_2023_1598_MOESM12_ESM.xlsx]

## Sheet: Sheet1
Gene Set	Description	Size	Leading Edge Number	ES	NES	P Value	FDR
GO:0051302	regulation of cell division	139	66	0.20581	2.9008	0	0
GO:0072350	tricarboxylic acid metabolic process	36	30	-0.37931	-2.7442	0	0.0087786
GO:0009593	detection of chemical stimulus	129	88	0.19649	2.5684	0	0.01235
GO:0097722	sperm motility	64	54	-0.26743	-2.545	0	0.023592
GO:0006979	response to oxidative stress	413	200	-0.099244	-2.3205	0	0.037446
