# Supplementary material for: A comprehensive characterisation of phaeochromocytoma and paraganglioma tumours through histone protein profiling, DNA methylation and transcriptomic analysis genome wide
Source: Clin Epigenetics. 2023 Dec 20;15:196. doi: 10.1186/s13148-023-01598-3 (PMC10734084; doi:10.1186/s13148-023-01598-3)
Supplement: Supplementary file 13 — Additional file 13. Table S7. Over-representation analysis (ORA) on upregulated genes in Cluster 1A compared to non-Cluster 1A tumours for Biological Process and Cellular Component gene ontology terms. Perturbed biological processes included “negative regulation of execution phase of apoptosis” (GO:1900118) with enrichment ratio (ER) 27.43 and FDR < 0.001, “extracellular regulation of signal transduction” (GO:1900115, ER=16.625, FDR < 0.001) and “regulation of transcription involved in cell fate commitment” (GO:0060850, ER=16.136, FDR=0.01). [file 13148_2023_1598_MOESM13_ESM.xlsx]

## Sheet: enrichment_results_wg_result158
geneSet	description	link	size	overlap	expect	enrichmentRatio	pValue	FDR	overlapId	userId
GO:1900118	negative regulation of execution phase of apoptosis	http://amigo.geneontology.org/amigo/term/GO:1900118	20	8	0.291647	27.4305	1.97385e-10	1.26226e-06	100288485;100462977;100462981;100462983;100463285;100463482;100463486;100463488	ENSG00000269028;ENSG00000255823;ENSG00000232196;ENSG00000256618;ENSG00000256045;ENSG00000270672;ENSG00000256892;ENSG00000256222
GO:0007416	synapse assembly	http://amigo.geneontology.org/amigo/term/GO:0007416	164	17	2.3915	7.1085	2.77695e-10	1.26226e-06	2823;4593;5789;6495;6622;9378;9379;22865;26050;51804;56126;57502;57633;84628;94030;114798;145581	ENSG00000121871;ENSG00000100625;ENSG00000150625;ENSG00000126778;ENSG00000178235;ENSG00000165300;ENSG00000120324;ENSG00000131409;ENSG00000146938;ENSG00000175928;ENSG00000165379;ENSG00000196358;ENSG00000145335;ENSG00000030304;ENSG00000153707;ENSG00000179915;ENSG00000110076
GO:0099537	trans-synaptic signaling	http://amigo.geneontology.org/amigo/term/GO:0099537	693	33	10.1056	3.26553	2.05031e-09	5.45869e-06	320;1129;1132;1949;2557;2571;2743;2900;3355;3362;3706;5789;5999;6622;8825;9378;9379;9495;9590;10590;10718;23657;26050;56126;57338;57502;59284;84628;85445;112755;152330;246213;440829	ENSG00000105605;ENSG00000151012;ENSG00000179841;ENSG00000144619;ENSG00000111052;ENSG00000079689;ENSG00000179520;ENSG00000158748;ENSG00000165300;ENSG00000179097;ENSG00000152910;ENSG00000120324;ENSG00000117152;ENSG00000107282;ENSG00000180720;ENSG00000154118;ENSG00000181072;ENSG00000146938;ENSG00000185737;ENSG00000099365;ENSG00000108947;ENSG00000137825;ENSG00000196358;ENSG00000145335;ENSG00000131016…
GO:0099536	synaptic signaling	http://amigo.geneontology.org/amigo/term/GO:0099536	698	33	10.1785	3.24214	2.4531e-09	5.45869e-06	320;1129;1132;1949;2557;2571;2743;2900;3355;3362;3706;5789;5999;6622;8825;9378;9379;9495;9590;10590;10718;23657;26050;56126;57338;57502;59284;84628;85445;112755;152330;246213;440829	ENSG00000105605;ENSG00000151012;ENSG00000179841;ENSG00000144619;ENSG00000111052;ENSG00000079689;ENSG00000179520;ENSG00000158748;ENSG00000165300;ENSG00000179097;ENSG00000152910;ENSG00000120324;ENSG00000117152;ENSG00000107282;ENSG00000180720;ENSG00000154118;ENSG00000181072;ENSG00000146938;ENSG00000185737;ENSG00000099365;ENSG00000108947;ENSG00000137825;ENSG00000196358;ENSG00000145335;ENSG00000131016…
GO:0051963	regulation of synapse assembly	http://amigo.geneontology.org/amigo/term/GO:0051963	104	13	1.51656	8.57202	3.69495e-09	5.45869e-06	4593;5789;6495;6622;9378;22865;26050;51804;57633;84628;94030;114798;145581	ENSG00000121871;ENSG00000100625;ENSG00000126778;ENSG00000178235;ENSG00000165300;ENSG00000131409;ENSG00000175928;ENSG00000165379;ENSG00000196358;ENSG00000145335;ENSG00000030304;ENSG00000153707;ENSG00000179915
GO:0050803	regulation of synapse structure or activity	http://amigo.geneontology.org/amigo/term/GO:0050803	221	18	3.2227	5.58539	4.15103e-09	5.45869e-06	2823;3706;4593;5789;6495;6622;9378;22865;23657;26050;51804;57633;84628;85445;94030;112755;114798;145581	ENSG00000121871;ENSG00000151012;ENSG00000100625;ENSG00000150625;ENSG00000126778;ENSG00000178235;ENSG00000165300;ENSG00000152910;ENSG00000131409;ENSG00000099365;ENSG00000175928;ENSG00000165379;ENSG00000137825;ENSG00000196358;ENSG00000145335;ENSG00000030304;ENSG00000153707;ENSG00000179915
GO:0007268	chemical synaptic transmission	http://amigo.geneontology.org/amigo/term/GO:0007268	685	32	9.9889	3.20356	5.86112e-09	5.45869e-06	320;1129;1132;1949;2557;2571;2743;2900;3355;3362;3706;5999;6622;8825;9378;9379;9495;9590;10590;10718;23657;26050;56126;57338;57502;59284;84628;85445;112755;152330;246213;440829	ENSG00000105605;ENSG00000151012;ENSG00000179841;ENSG00000144619;ENSG00000111052;ENSG00000079689;ENSG00000179520;ENSG00000158748;ENSG00000165300;ENSG00000179097;ENSG00000152910;ENSG00000120324;ENSG00000117152;ENSG00000107282;ENSG00000180720;ENSG00000154118;ENSG00000181072;ENSG00000146938;ENSG00000185737;ENSG00000099365;ENSG00000108947;ENSG00000137825;ENSG00000196358;ENSG00000145335;ENSG00000131016…
GO:0098916	anterograde trans-synaptic signaling	http://amigo.geneontology.org/amigo/term/GO:0098916	685	32	9.9889	3.20356	5.86112e-09	5.45869e-06	320;1129;1132;1949;2557;2571;2743;2900;3355;3362;3706;5999;6622;8825;9378;9379;9495;9590;10590;10718;23657;26050;56126;57338;57502;59284;84628;85445;112755;152330;246213;440829	ENSG00000105605;ENSG00000151012;ENSG00000179841;ENSG00000144619;ENSG00000111052;ENSG00000079689;ENSG00000179520;ENSG00000158748;ENSG00000165300;ENSG00000179097;ENSG00000152910;ENSG00000120324;ENSG00000117152;ENSG00000107282;ENSG00000180720;ENSG00000154118;ENSG00000181072;ENSG00000146938;ENSG00000185737;ENSG00000099365;ENSG00000108947;ENSG00000137825;ENSG00000196358;ENSG00000145335;ENSG00000131016…
GO:0099054	presynapse assembly	http://amigo.geneontology.org/amigo/term/GO:0099054	41	9	0.597876	15.0533	5.99978e-09	5.45869e-06	5789;6622;9378;22865;57502;84628;94030;114798;145581	ENSG00000121871;ENSG00000178235;ENSG00000131409;ENSG00000146938;ENSG00000165379;ENSG00000196358;ENSG00000145335;ENSG00000153707;ENSG00000179915
GO:1905606	regulation of presynapse assembly	http://amigo.geneontology.org/amigo/term/GO:1905606	29	8	0.422888	18.9176	6.0045e-09	5.45869e-06	5789;6622;9378;22865;84628;94030;114798;145581	ENSG00000121871;ENSG00000178235;ENSG00000131409;ENSG00000165379;ENSG00000196358;ENSG00000145335;ENSG00000153707;ENSG00000179915
GO:0099174	regulation of presynapse organization	http://amigo.geneontology.org/amigo/term/GO:0099174	30	8	0.43747	18.287	8.0855e-09	6.68229e-06	5789;6622;9378;22865;84628;94030;114798;145581	ENSG00000121871;ENSG00000178235;ENSG00000131409;ENSG00000165379;ENSG00000196358;ENSG00000145335;ENSG00000153707;ENSG00000179915
GO:0099172	presynapse organization	http://amigo.geneontology.org/amigo/term/GO:0099172	43	9	0.62704	14.3531	9.41533e-09	7.1329e-06	5789;6622;9378;22865;57502;84628;94030;114798;145581	ENSG00000121871;ENSG00000178235;ENSG00000131409;ENSG00000146938;ENSG00000165379;ENSG00000196358;ENSG00000145335;ENSG00000153707;ENSG00000179915
GO:0007267	cell-cell signaling	http://amigo.geneontology.org/amigo/term/GO:0007267	1575	52	22.9672	2.2641	1.41148e-08	9.87058e-06	133;320;1129;1132;1525;1943;1949;2557;2571;2700;2735;2743;2900;3355;3362;3589;3623;3706;3747;4825;5318;5789;5999;6622;6907;6910;8549;8796;8825;9378;9379;9495;9590;10590;10718;23657;25987;26050;56126;57338;57502;59284;79412;84628;85445;91608;112755;152330;219287;246213;440829;102800317	ENSG00000166006;ENSG00000105605;ENSG00000151012;ENSG00000179841;ENSG00000101849;ENSG00000144619;ENSG00000099617;ENSG00000111052;ENSG00000270885;ENSG00000079689;ENSG00000131650;ENSG00000154639;ENSG00000139292;ENSG00000163623;ENSG00000057294;ENSG00000179520;ENSG00000182704;ENSG00000158748;ENSG00000165300;ENSG00000179097;ENSG00000152910;ENSG00000089225;ENSG00000120324;ENSG00000117152;ENSG00000107282…
GO:0050807	regulation of synapse organization	http://amigo.geneontology.org/amigo/term/GO:0050807	215	17	3.1352	5.4223	1.7666e-08	1.0494e-05	2823;3706;4593;5789;6495;6622;9378;22865;23657;26050;51804;57633;84628;85445;94030;114798;145581	ENSG00000121871;ENSG00000151012;ENSG00000100625;ENSG00000150625;ENSG00000126778;ENSG00000178235;ENSG00000165300;ENSG00000152910;ENSG00000131409;ENSG00000175928;ENSG00000165379;ENSG00000137825;ENSG00000196358;ENSG00000145335;ENSG00000030304;ENSG00000153707;ENSG00000179915
GO:1900115	extracellular regulation of signal transduction	http://amigo.geneontology.org/amigo/term/GO:1900115	33	8	0.481217	16.6245	1.84693e-08	1.0494e-05	100288485;100462977;100462981;100462983;100463285;100463482;100463486;100463488	ENSG00000269028;ENSG00000255823;ENSG00000232196;ENSG00000256618;ENSG00000256045;ENSG00000270672;ENSG00000256892;ENSG00000256222
GO:1900116	extracellular negative regulation of signal transduction	http://amigo.geneontology.org/amigo/term/GO:1900116	33	8	0.481217	16.6245	1.84693e-08	1.0494e-05	100288485;100462977;100462981;100462983;100463285;100463482;100463486;100463488	ENSG00000269028;ENSG00000255823;ENSG00000232196;ENSG00000256618;ENSG00000256045;ENSG00000270672;ENSG00000256892;ENSG00000256222
GO:1900117	regulation of execution phase of apoptosis	http://amigo.geneontology.org/amigo/term/GO:1900117	36	8	0.524964	15.2391	3.87623e-08	2.07287e-05	100288485;100462977;100462981;100462983;100463285;100463482;100463486;100463488	ENSG00000269028;ENSG00000255823;ENSG00000232196;ENSG00000256618;ENSG00000256045;ENSG00000270672;ENSG00000256892;ENSG00000256222
GO:0050808	synapse organization	http://amigo.geneontology.org/amigo/term/GO:0050808	385	22	5.6142	3.91864	5.27552e-08	2.66443e-05	2743;2823;3706;4593;5789;6495;6622;9378;9379;10810;22865;23657;26050;51804;56126;57502;57633;84628;85445;94030;114798;145581	ENSG00000121871;ENSG00000151012;ENSG00000100625;ENSG00000150625;ENSG00000132970;ENSG00000126778;ENSG00000178235;ENSG00000165300;ENSG00000152910;ENSG00000120324;ENSG00000131409;ENSG00000146938;ENSG00000175928;ENSG00000165379;ENSG00000137825;ENSG00000196358;ENSG00000145335;ENSG00000030304;ENSG00000153707;ENSG00000179915;ENSG00000109738;ENSG00000110076
GO:0099560	synaptic membrane adhesion	http://amigo.geneontology.org/amigo/term/GO:0099560	27	7	0.393723	17.779	8.90623e-08	4.2614e-05	5789;9378;22865;84628;94030;114798;145581	ENSG00000121871;ENSG00000178235;ENSG00000131409;ENSG00000165379;ENSG00000196358;ENSG00000153707;ENSG00000179915
GO:0098742	cell-cell adhesion via plasma-membrane adhesion molecules	http://amigo.geneontology.org/amigo/term/GO:0098742	270	17	3.93723	4.31776	4.77143e-07	0.000216885	1005;1008;1525;1824;5789;9378;10893;22865;56113;56114;56126;57526;84628;94030;114798;145581;152330	ENSG00000121871;ENSG00000125966;ENSG00000144619;ENSG00000154639;ENSG00000178235;ENSG00000040731;ENSG00000165194;ENSG00000120324;ENSG00000131409;ENSG00000165379;ENSG00000134755;ENSG00000081853;ENSG00000196358;ENSG00000081138;ENSG00000204956;ENSG00000153707;ENSG00000179915
GO:0051960	regulation of nervous system development	http://amigo.geneontology.org/amigo/term/GO:0051960	879	33	12.8179	2.57453	5.77511e-07	0.000250007	567;1746;1949;2042;2735;3706;4593;4825;5080;5789;6495;6622;7068;7436;9378;10683;10718;10810;22865;26050;51804;57633;59284;65078;84628;90167;94030;112755;114798;145581;146760;152330;102800317	ENSG00000121871;ENSG00000105605;ENSG00000090932;ENSG00000144619;ENSG00000100625;ENSG00000007372;ENSG00000132970;ENSG00000040608;ENSG00000163623;ENSG00000044524;ENSG00000126778;ENSG00000178235;ENSG00000165300;ENSG00000147852;ENSG00000151090;ENSG00000185924;ENSG00000131409;ENSG00000165694;ENSG00000185737;ENSG00000099365;ENSG00000175928;ENSG00000165379;ENSG00000108947;ENSG00000137825;ENSG00000196358…
GO:0022008	neurogenesis	http://amigo.geneontology.org/amigo/term/GO:0022008	1551	47	22.6172	2.07806	9.98667e-07	0.000412676	133;567;1746;1943;1949;2042;2128;2823;3236;3706;4825;5080;5789;6495;7068;7291;7436;8811;9378;9890;10683;10718;10752;10810;10893;22865;25987;26050;30837;51062;51765;51804;55283;57282;57502;59284;65078;79094;84628;90167;112755;114798;123904;146760;152330;201191;102800317	ENSG00000121871;ENSG00000105605;ENSG00000125966;ENSG00000090932;ENSG00000144619;ENSG00000099617;ENSG00000100625;ENSG00000150625;ENSG00000144290;ENSG00000167100;ENSG00000007372;ENSG00000132970;ENSG00000040608;ENSG00000163623;ENSG00000055732;ENSG00000198513;ENSG00000044524;ENSG00000126778;ENSG00000182704;ENSG00000188038;ENSG00000178235;ENSG00000134121;ENSG00000165300;ENSG00000122691;ENSG00000147852…
GO:0007610	behavior	http://amigo.geneontology.org/amigo/term/GO:0007610	582	25	8.48692	2.94571	1.43523e-06	0.0005651	320;1949;2571;2743;2861;3236;4593;4861;6622;7068;7436;8811;9378;9379;10752;23657;26050;27136;55283;57282;57338;57502;63951;85445;114798	ENSG00000151012;ENSG00000114487;ENSG00000144290;ENSG00000176399;ENSG00000170775;ENSG00000055732;ENSG00000178235;ENSG00000134121;ENSG00000165300;ENSG00000152910;ENSG00000130751;ENSG00000107282;ENSG00000147852;ENSG00000151090;ENSG00000128710;ENSG00000154118;ENSG00000182687;ENSG00000146938;ENSG00000108947;ENSG00000145335;ENSG00000030304;ENSG00000179915;ENSG00000109738;ENSG00000128683;ENSG00000110076
GO:0086042	cardiac muscle cell-cardiac muscle cell adhesion	http://amigo.geneontology.org/amigo/term/GO:0086042	7	4	0.102076	39.1864	1.49185e-06	0.0005651	1525;1824;1832;5318	ENSG00000096696;ENSG00000154639;ENSG00000057294;ENSG00000134755
GO:0050804	modulation of chemical synaptic transmission	http://amigo.geneontology.org/amigo/term/GO:0050804	416	20	6.06625	3.29693	3.22263e-06	0.00116836	320;1129;1949;2900;3706;5999;6622;9378;9590;10590;10718;23657;57338;57502;59284;84628;85445;112755;152330;440829	ENSG00000105605;ENSG00000151012;ENSG00000144619;ENSG00000079689;ENSG00000152910;ENSG00000117152;ENSG00000107282;ENSG00000154118;ENSG00000181072;ENSG00000146938;ENSG00000185737;ENSG00000099365;ENSG00000108947;ENSG00000137825;ENSG00000196358;ENSG00000145335;ENSG00000131016;ENSG00000179915;ENSG00000149403;ENSG00000234965
GO:0099177	regulation of trans-synaptic signaling	http://amigo.geneontology.org/amigo/term/GO:0099177	417	20	6.08083	3.28902	3.34147e-06	0.00116836	320;1129;1949;2900;3706;5999;6622;9378;9590;10590;10718;23657;57338;57502;59284;84628;85445;112755;152330;440829	ENSG00000105605;ENSG00000151012;ENSG00000144619;ENSG00000079689;ENSG00000152910;ENSG00000117152;ENSG00000107282;ENSG00000154118;ENSG00000181072;ENSG00000146938;ENSG00000185737;ENSG00000099365;ENSG00000108947;ENSG00000137825;ENSG00000196358;ENSG00000145335;ENSG00000131016;ENSG00000179915;ENSG00000149403;ENSG00000234965
GO:0099068	postsynapse assembly	http://amigo.geneontology.org/amigo/term/GO:0099068	31	6	0.452052	13.2728	4.90346e-06	0.00165101	5789;9378;9379;57502;84628;94030	ENSG00000131409;ENSG00000146938;ENSG00000196358;ENSG00000153707;ENSG00000179915;ENSG00000110076
GO:0048699	generation of neurons	http://amigo.geneontology.org/amigo/term/GO:0048699	1454	43	21.2027	2.02804	5.88051e-06	0.00190928	133;567;1746;1943;1949;2042;2128;2823;3236;3706;4825;5080;5789;6495;7068;7291;7436;8811;9378;9890;10683;10718;10752;22865;25987;26050;51062;51765;51804;55283;57282;57502;59284;65078;84628;90167;112755;114798;123904;146760;152330;201191;102800317	ENSG00000121871;ENSG00000105605;ENSG00000090932;ENSG00000144619;ENSG00000099617;ENSG00000100625;ENSG00000150625;ENSG00000144290;ENSG00000167100;ENSG00000007372;ENSG00000040608;ENSG00000163623;ENSG00000055732;ENSG00000198513;ENSG00000044524;ENSG00000126778;ENSG00000182704;ENSG00000188038;ENSG00000178235;ENSG00000134121;ENSG00000165300;ENSG00000122691;ENSG00000147852;ENSG00000151090;ENSG00000185924…
GO:0030534	adult behavior	http://amigo.geneontology.org/amigo/term/GO:0030534	141	11	2.05611	5.34991	7.02513e-06	0.00211441	1949;2743;3236;6622;9378;9379;10752;23657;26050;57502;114798	ENSG00000151012;ENSG00000178235;ENSG00000134121;ENSG00000165300;ENSG00000128710;ENSG00000146938;ENSG00000108947;ENSG00000145335;ENSG00000179915;ENSG00000109738;ENSG00000110076
GO:0098660	inorganic ion transmembrane transport	http://amigo.geneontology.org/amigo/term/GO:0098660	808	29	11.7825	2.46127	7.11941e-06	0.00211441	2557;2743;2823;3747;3764;3765;3775;4512;4513;5999;6622;7291;8811;8989;53822;55283;56901;57282;57338;59284;80036;81615;84701;90134;116444;142680;154091;170850;343450	ENSG00000162728;ENSG00000166006;ENSG00000105605;ENSG00000184611;ENSG00000146411;ENSG00000198712;ENSG00000171126;ENSG00000150625;ENSG00000144290;ENSG00000198569;ENSG00000198804;ENSG00000162687;ENSG00000055732;ENSG00000121361;ENSG00000131055;ENSG00000135750;ENSG00000221946;ENSG00000122691;ENSG00000083067;ENSG00000117152;ENSG00000154118;ENSG00000182687;ENSG00000152128;ENSG00000104321;ENSG00000145335…
GO:0098662	inorganic cation transmembrane transport	http://amigo.geneontology.org/amigo/term/GO:0098662	722	27	10.5284	2.56448	7.21008e-06	0.00211441	2823;3747;3764;3765;3775;4512;4513;5999;6622;7291;8811;8989;53822;55283;56901;57282;57338;59284;80036;81615;84701;90134;116444;142680;154091;170850;343450	ENSG00000162728;ENSG00000166006;ENSG00000105605;ENSG00000184611;ENSG00000146411;ENSG00000198712;ENSG00000171126;ENSG00000150625;ENSG00000144290;ENSG00000198569;ENSG00000198804;ENSG00000162687;ENSG00000055732;ENSG00000121361;ENSG00000131055;ENSG00000135750;ENSG00000221946;ENSG00000122691;ENSG00000083067;ENSG00000117152;ENSG00000154118;ENSG00000182687;ENSG00000152128;ENSG00000104321;ENSG00000145335…
GO:0034220	ion transmembrane transport	http://amigo.geneontology.org/amigo/term/GO:0034220	1100	35	16.0406	2.18197	1.0661e-05	0.00302872	2557;2743;2823;2900;3747;3764;3765;3775;4512;4513;5999;6622;7291;8811;8989;23657;53822;55117;55283;56901;57282;57338;59284;80036;81615;84701;90134;116444;117247;142680;154091;170850;246213;343450;440829	ENSG00000162728;ENSG00000166006;ENSG00000105605;ENSG00000151012;ENSG00000184611;ENSG00000146411;ENSG00000198712;ENSG00000171126;ENSG00000112394;ENSG00000150625;ENSG00000144290;ENSG00000072041;ENSG00000198569;ENSG00000198804;ENSG00000162687;ENSG00000055732;ENSG00000179520;ENSG00000121361;ENSG00000131055;ENSG00000135750;ENSG00000221946;ENSG00000122691;ENSG00000083067;ENSG00000117152;ENSG00000154118…
GO:0055085	transmembrane transport	http://amigo.geneontology.org/amigo/term/GO:0055085	1491	43	21.7423	1.97772	1.09997e-05	0.00303025	2557;2700;2743;2823;2900;3747;3764;3765;3775;4512;4513;5999;6622;7291;8811;8989;23657;26154;51555;53822;54733;55117;55283;56901;57282;57338;57761;59284;80036;81615;81796;84701;90134;116444;117247;142680;148808;154091;170850;246213;341880;343450;440829	ENSG00000162728;ENSG00000166006;ENSG00000114757;ENSG00000105605;ENSG00000151012;ENSG00000110660;ENSG00000184611;ENSG00000146411;ENSG00000198712;ENSG00000171126;ENSG00000112394;ENSG00000174514;ENSG00000150625;ENSG00000144290;ENSG00000072041;ENSG00000198569;ENSG00000198804;ENSG00000162687;ENSG00000055732;ENSG00000179520;ENSG00000121361;ENSG00000131055;ENSG00000135750;ENSG00000221946;ENSG00000151812…
GO:0098698	postsynaptic specialization assembly	http://amigo.geneontology.org/amigo/term/GO:0098698	22	5	0.320811	15.5855	1.36055e-05	0.00363788	5789;9378;9379;84628;94030	ENSG00000131409;ENSG00000196358;ENSG00000153707;ENSG00000179915;ENSG00000110076
GO:0030182	neuron differentiation	http://amigo.geneontology.org/amigo/term/GO:0030182	1313	39	19.1466	2.03691	1.55354e-05	0.00403522	133;567;1746;1943;1949;2042;2128;2823;3236;3706;4825;5080;5789;6495;7068;7436;8811;9378;9890;10752;22865;25987;26050;51062;51765;55283;57282;57502;59284;65078;84628;90167;112755;114798;123904;146760;152330;201191;102800317	ENSG00000121871;ENSG00000105605;ENSG00000144619;ENSG00000099617;ENSG00000150625;ENSG00000144290;ENSG00000167100;ENSG00000007372;ENSG00000040608;ENSG00000163623;ENSG00000055732;ENSG00000198513;ENSG00000044524;ENSG00000126778;ENSG00000182704;ENSG00000188038;ENSG00000178235;ENSG00000134121;ENSG00000165300;ENSG00000147852;ENSG00000151090;ENSG00000185924;ENSG00000128710;ENSG00000165694;ENSG00000134602…
GO:0098609	cell-cell adhesion	http://amigo.geneontology.org/amigo/term/GO:0098609	807	28	11.7679	2.37935	1.92328e-05	0.00484248	384;1005;1008;1525;1824;1832;1949;2294;5318;5789;8754;9378;9379;10893;22865;23657;29091;56113;56114;56126;57502;57526;84628;94030;114798;145581;152330;255743	ENSG00000081181;ENSG00000096696;ENSG00000121871;ENSG00000151012;ENSG00000168952;ENSG00000125966;ENSG00000144619;ENSG00000168743;ENSG00000154639;ENSG00000057294;ENSG00000178235;ENSG00000040731;ENSG00000165194;ENSG00000120324;ENSG00000131409;ENSG00000146938;ENSG00000165379;ENSG00000108947;ENSG00000134755;ENSG00000081853;ENSG00000168615;ENSG00000196358;ENSG00000081138;ENSG00000204956;ENSG00000153707…
GO:0001941	postsynaptic membrane organization	http://amigo.geneontology.org/amigo/term/GO:0001941	39	6	0.568711	10.5502	1.97087e-05	0.00484248	2743;4593;9378;9379;23657;57502	ENSG00000151012;ENSG00000146938;ENSG00000030304;ENSG00000179915;ENSG00000109738;ENSG00000110076
GO:0098655	cation transmembrane transport	http://amigo.geneontology.org/amigo/term/GO:0098655	810	28	11.8117	2.37053	2.05643e-05	0.0048734	2823;3747;3764;3765;3775;4512;4513;5999;6622;7291;8811;8989;53822;55283;56901;57282;57338;59284;80036;81615;84701;90134;116444;142680;154091;170850;343450;440829	ENSG00000162728;ENSG00000166006;ENSG00000105605;ENSG00000184611;ENSG00000146411;ENSG00000198712;ENSG00000171126;ENSG00000150625;ENSG00000144290;ENSG00000198569;ENSG00000198804;ENSG00000162687;ENSG00000055732;ENSG00000121361;ENSG00000131055;ENSG00000135750;ENSG00000221946;ENSG00000122691;ENSG00000083067;ENSG00000117152;ENSG00000154118;ENSG00000182687;ENSG00000152128;ENSG00000104321;ENSG00000145335…
GO:0015672	monovalent inorganic cation transport	http://amigo.geneontology.org/amigo/term/GO:0015672	513	21	7.48074	2.80721	2.13189e-05	0.0048734	3747;3764;3765;3775;4512;4513;5318;5999;7291;8811;53822;55117;56901;57282;84701;90134;142680;154091;170850;246213;343450	ENSG00000162728;ENSG00000166006;ENSG00000184611;ENSG00000146411;ENSG00000198712;ENSG00000171126;ENSG00000144290;ENSG00000072041;ENSG00000198569;ENSG00000198804;ENSG00000057294;ENSG00000162687;ENSG00000179520;ENSG00000121361;ENSG00000131055;ENSG00000135750;ENSG00000221946;ENSG00000122691;ENSG00000117152;ENSG00000182687;ENSG00000185633
GO:0006688	glycosphingolipid biosynthetic process	http://amigo.geneontology.org/amigo/term/GO:0006688	24	5	0.349976	14.2867	2.14427e-05	0.0048734	6489;8128;8707;8708;9215	ENSG00000133424;ENSG00000140557;ENSG00000162630;ENSG00000111728;ENSG00000172318
GO:0097194	execution phase of apoptosis	http://amigo.geneontology.org/amigo/term/GO:0097194	83	8	1.21033	6.60975	2.80167e-05	0.00621219	100288485;100462977;100462981;100462983;100463285;100463482;100463486;100463488	ENSG00000269028;ENSG00000255823;ENSG00000232196;ENSG00000256618;ENSG00000256045;ENSG00000270672;ENSG00000256892;ENSG00000256222
GO:0008582	regulation of synaptic growth at neuromuscular junction	http://amigo.geneontology.org/amigo/term/GO:0008582	5	3	0.0729117	41.1457	2.99742e-05	0.00648798	4593;6495;51804	ENSG00000100625;ENSG00000126778;ENSG00000030304
GO:0048666	neuron development	http://amigo.geneontology.org/amigo/term/GO:0048666	1068	33	15.5739	2.11893	3.52018e-05	0.00744233	133;567;1943;1949;2042;2823;3236;3706;4825;5080;5789;7068;7436;8811;9378;9890;10752;22865;25987;26050;51062;51765;57282;59284;65078;84628;90167;112755;114798;123904;146760;152330;201191	ENSG00000121871;ENSG00000105605;ENSG00000144619;ENSG00000099617;ENSG00000150625;ENSG00000144290;ENSG00000167100;ENSG00000007372;ENSG00000040608;ENSG00000163623;ENSG00000198513;ENSG00000044524;ENSG00000182704;ENSG00000188038;ENSG00000178235;ENSG00000134121;ENSG00000165300;ENSG00000147852;ENSG00000151090;ENSG00000185924;ENSG00000128710;ENSG00000165694;ENSG00000134602;ENSG00000182687;ENSG00000099365…
GO:0007155	cell adhesion	http://amigo.geneontology.org/amigo/term/GO:0007155	1369	39	19.9632	1.95359	3.96086e-05	0.00818368	285;320;384;1005;1008;1029;1525;1758;1824;1832;1949;2042;2294;2303;3381;5318;5789;8754;9378;9379;10752;10893;22865;23657;29091;56113;56114;56126;57007;57502;57526;84628;84978;85445;94030;114798;145581;152330;255743	ENSG00000081181;ENSG00000096696;ENSG00000121871;ENSG00000151012;ENSG00000168952;ENSG00000125966;ENSG00000144619;ENSG00000168743;ENSG00000154639;ENSG00000057294;ENSG00000044524;ENSG00000176692;ENSG00000171877;ENSG00000178235;ENSG00000134121;ENSG00000091879;ENSG00000147889;ENSG00000152910;ENSG00000040731;ENSG00000165194;ENSG00000120324;ENSG00000107282;ENSG00000131409;ENSG00000146938;ENSG00000165379…
GO:0022610	biological adhesion	http://amigo.geneontology.org/amigo/term/GO:0022610	1377	39	20.0799	1.94224	4.50158e-05	0.00905485	285;320;384;1005;1008;1029;1525;1758;1824;1832;1949;2042;2294;2303;3381;5318;5789;8754;9378;9379;10752;10893;22865;23657;29091;56113;56114;56126;57007;57502;57526;84628;84978;85445;94030;114798;145581;152330;255743	ENSG00000081181;ENSG00000096696;ENSG00000121871;ENSG00000151012;ENSG00000168952;ENSG00000125966;ENSG00000144619;ENSG00000168743;ENSG00000154639;ENSG00000057294;ENSG00000044524;ENSG00000176692;ENSG00000171877;ENSG00000178235;ENSG00000134121;ENSG00000091879;ENSG00000147889;ENSG00000152910;ENSG00000040731;ENSG00000165194;ENSG00000120324;ENSG00000107282;ENSG00000131409;ENSG00000146938;ENSG00000165379…
GO:0031175	neuron projection development	http://amigo.geneontology.org/amigo/term/GO:0031175	940	30	13.7074	2.1886	4.58171e-05	0.00905485	133;567;1943;1949;2042;2823;3706;4825;5080;5789;7436;8811;9378;9890;10752;22865;25987;26050;51062;51765;59284;65078;84628;90167;112755;114798;123904;146760;152330;201191	ENSG00000121871;ENSG00000105605;ENSG00000144619;ENSG00000099617;ENSG00000150625;ENSG00000167100;ENSG00000007372;ENSG00000040608;ENSG00000163623;ENSG00000198513;ENSG00000044524;ENSG00000182704;ENSG00000188038;ENSG00000178235;ENSG00000134121;ENSG00000165300;ENSG00000147852;ENSG00000185924;ENSG00000165694;ENSG00000134602;ENSG00000182687;ENSG00000099365;ENSG00000117600;ENSG00000108947;ENSG00000148926…
GO:0051965	positive regulation of synapse assembly	http://amigo.geneontology.org/amigo/term/GO:0051965	66	7	0.962434	7.27323	4.81606e-05	0.0093155	5789;9378;22865;26050;57633;94030;114798	ENSG00000121871;ENSG00000178235;ENSG00000165300;ENSG00000131409;ENSG00000175928;ENSG00000153707;ENSG00000179915
GO:0007158	neuron cell-cell adhesion	http://amigo.geneontology.org/amigo/term/GO:0007158	15	4	0.218735	18.287	5.3064e-05	0.0100501	9378;9379;57502;152330	ENSG00000144619;ENSG00000146938;ENSG00000179915;ENSG00000110076
GO:0007417	central nervous system development	http://amigo.geneontology.org/amigo/term/GO:0007417	949	30	13.8386	2.16784	5.45344e-05	0.0101178	1746;1943;2128;2557;2735;3236;3362;3747;4512;4825;4861;5080;5999;6495;7436;10718;10810;10842;23657;25987;26050;30837;57282;57502;57526;65078;146760;152330;246213;102800317	ENSG00000166006;ENSG00000151012;ENSG00000144619;ENSG00000099617;ENSG00000144290;ENSG00000007372;ENSG00000132970;ENSG00000040608;ENSG00000163623;ENSG00000198804;ENSG00000179520;ENSG00000126778;ENSG00000182704;ENSG00000158748;ENSG00000165300;ENSG00000165194;ENSG00000117152;ENSG00000130751;ENSG00000147852;ENSG00000185924;ENSG00000128710;ENSG00000146938;ENSG00000185737;ENSG00000106038;ENSG00000111087…
GO:0051241	negative regulation of multicellular organismal process	http://amigo.geneontology.org/amigo/term/GO:0051241	1143	34	16.6676	2.03988	5.6765e-05	0.010321	133;285;384;567;1525;1746;1949;2303;3205;3623;4825;4883;5080;5999;6495;6781;6910;7068;7103;7291;8809;10683;10718;11096;51191;51804;53342;55353;57502;65078;79412;112755;146760;152330	ENSG00000081181;ENSG00000172458;ENSG00000090932;ENSG00000144619;ENSG00000104341;ENSG00000100625;ENSG00000007372;ENSG00000131650;ENSG00000154639;ENSG00000040608;ENSG00000138646;ENSG00000163623;ENSG00000159167;ENSG00000126778;ENSG00000176692;ENSG00000091879;ENSG00000122691;ENSG00000089225;ENSG00000117152;ENSG00000154736;ENSG00000151090;ENSG00000185924;ENSG00000127324;ENSG00000146938;ENSG00000185737…
GO:0086073	bundle of His cell-Purkinje myocyte adhesion involved in cell communication	http://amigo.geneontology.org/amigo/term/GO:0086073	6	3	0.087494	34.2881	5.93016e-05	0.010414	1824;1832;5318	ENSG00000096696;ENSG00000057294;ENSG00000134755
GO:0120039	plasma membrane bounded cell projection morphogenesis	http://amigo.geneontology.org/amigo/term/GO:0120039	636	23	9.27436	2.47995	5.95676e-05	0.010414	1943;1949;2823;3706;4825;5080;5168;5789;7436;9378;9890;10752;22865;25987;26050;51062;51765;59284;65078;84628;114798;123904;152330	ENSG00000121871;ENSG00000105605;ENSG00000144619;ENSG00000099617;ENSG00000150625;ENSG00000007372;ENSG00000040608;ENSG00000163623;ENSG00000198513;ENSG00000182704;ENSG00000188038;ENSG00000178235;ENSG00000134121;ENSG00000165300;ENSG00000136960;ENSG00000147852;ENSG00000134602;ENSG00000117600;ENSG00000108947;ENSG00000137825;ENSG00000196358;ENSG00000153707;ENSG00000179915
GO:0048858	cell projection morphogenesis	http://amigo.geneontology.org/amigo/term/GO:0048858	637	23	9.28895	2.47606	6.1004e-05	0.0104639	1943;1949;2823;3706;4825;5080;5168;5789;7436;9378;9890;10752;22865;25987;26050;51062;51765;59284;65078;84628;114798;123904;152330	ENSG00000121871;ENSG00000105605;ENSG00000144619;ENSG00000099617;ENSG00000150625;ENSG00000007372;ENSG00000040608;ENSG00000163623;ENSG00000198513;ENSG00000182704;ENSG00000188038;ENSG00000178235;ENSG00000134121;ENSG00000165300;ENSG00000136960;ENSG00000147852;ENSG00000134602;ENSG00000117600;ENSG00000108947;ENSG00000137825;ENSG00000196358;ENSG00000153707;ENSG00000179915
GO:0006812	cation transport	http://amigo.geneontology.org/amigo/term/GO:0006812	1111	33	16.201	2.03691	7.58913e-05	0.0127764	567;2823;3747;3764;3765;3775;4512;4513;5318;5999;6622;6781;7291;8811;8989;53822;55117;55283;56901;57282;57338;59284;80036;81615;84701;90134;116444;142680;154091;170850;246213;343450;440829	ENSG00000162728;ENSG00000166006;ENSG00000105605;ENSG00000184611;ENSG00000146411;ENSG00000198712;ENSG00000171126;ENSG00000150625;ENSG00000144290;ENSG00000072041;ENSG00000198569;ENSG00000198804;ENSG00000057294;ENSG00000162687;ENSG00000055732;ENSG00000179520;ENSG00000159167;ENSG00000121361;ENSG00000131055;ENSG00000135750;ENSG00000221946;ENSG00000122691;ENSG00000083067;ENSG00000117152;ENSG00000154118…
GO:0007187	G protein-coupled receptor signaling pathway, coupled to cyclic nucleotide second messenger	http://amigo.geneontology.org/amigo/term/GO:0007187	250	13	3.64558	3.56596	8.04685e-05	0.013126	133;1129;1132;2861;3355;3362;4883;8549;8811;9495;9590;9630;10672	ENSG00000179841;ENSG00000120063;ENSG00000139292;ENSG00000170775;ENSG00000158748;ENSG00000179097;ENSG00000180720;ENSG00000182687;ENSG00000181072;ENSG00000113389;ENSG00000148926;ENSG00000131016;ENSG00000156049
GO:0007188	adenylate cyclase-modulating G protein-coupled receptor signaling pathway	http://amigo.geneontology.org/amigo/term/GO:0007188	216	12	3.14978	3.80979	8.08556e-05	0.013126	133;1129;1132;2861;3355;4883;8549;8811;9495;9590;9630;10672	ENSG00000179841;ENSG00000120063;ENSG00000139292;ENSG00000170775;ENSG00000179097;ENSG00000180720;ENSG00000182687;ENSG00000181072;ENSG00000113389;ENSG00000148926;ENSG00000131016;ENSG00000156049
GO:0060850	regulation of transcription involved in cell fate commitment	http://amigo.geneontology.org/amigo/term/GO:0060850	17	4	0.2479	16.1356	9.0421e-05	0.0144214	1746;2128;4825;5080	ENSG00000007372;ENSG00000163623;ENSG00000106038;ENSG00000115844
GO:0009954	proximal/distal pattern formation	http://amigo.geneontology.org/amigo/term/GO:0009954	32	5	0.466635	10.715	9.23701e-05	0.0144782	1746;2735;3205;3206;3236	ENSG00000128710;ENSG00000253293;ENSG00000078399;ENSG00000111087;ENSG00000115844
GO:0032990	cell part morphogenesis	http://amigo.geneontology.org/amigo/term/GO:0032990	656	23	9.56601	2.40435	9.48873e-05	0.0146207	1943;1949;2823;3706;4825;5080;5168;5789;7436;9378;9890;10752;22865;25987;26050;51062;51765;59284;65078;84628;114798;123904;152330	ENSG00000121871;ENSG00000105605;ENSG00000144619;ENSG00000099617;ENSG00000150625;ENSG00000007372;ENSG00000040608;ENSG00000163623;ENSG00000198513;ENSG00000182704;ENSG00000188038;ENSG00000178235;ENSG00000134121;ENSG00000165300;ENSG00000136960;ENSG00000147852;ENSG00000134602;ENSG00000117600;ENSG00000108947;ENSG00000137825;ENSG00000196358;ENSG00000153707;ENSG00000179915
GO:0030148	sphingolipid biosynthetic process	http://amigo.geneontology.org/amigo/term/GO:0030148	99	8	1.44365	5.54151	9.95706e-05	0.0150866	242;6489;8128;8707;8708;9215;79993;130367	ENSG00000164181;ENSG00000163082;ENSG00000133424;ENSG00000140557;ENSG00000162630;ENSG00000111728;ENSG00000179477;ENSG00000172318
GO:2000026	regulation of multicellular organismal development	http://amigo.geneontology.org/amigo/term/GO:2000026	1908	48	27.8231	1.72519	0.000106528	0.0158762	133;285;567;1515;1525;1746;1758;1949;2042;2303;2735;3205;3623;3706;4593;4825;5080;5168;5789;5999;6495;6622;6910;7068;7291;7436;9378;10683;10718;10810;22865;25893;26050;51804;53342;57633;59284;65078;84628;90167;94030;112755;114798;145581;146760;152330;219736;102800317	ENSG00000121871;ENSG00000105605;ENSG00000172458;ENSG00000090932;ENSG00000144619;ENSG00000100625;ENSG00000136943;ENSG00000007372;ENSG00000132970;ENSG00000154639;ENSG00000040608;ENSG00000165730;ENSG00000163623;ENSG00000044524;ENSG00000126778;ENSG00000176692;ENSG00000178235;ENSG00000091879;ENSG00000165300;ENSG00000122691;ENSG00000089225;ENSG00000117152;ENSG00000136960;ENSG00000147852;ENSG00000151090…
GO:0099173	postsynapse organization	http://amigo.geneontology.org/amigo/term/GO:0099173	158	10	2.30401	4.34026	0.000109561	0.0160648	2743;3706;4593;5789;9378;9379;23657;57502;84628;94030	ENSG00000151012;ENSG00000131409;ENSG00000146938;ENSG00000137825;ENSG00000196358;ENSG00000030304;ENSG00000153707;ENSG00000179915;ENSG00000109738;ENSG00000110076
GO:0097107	postsynaptic density assembly	http://amigo.geneontology.org/amigo/term/GO:0097107	18	4	0.262482	15.2391	0.000114929	0.0165844	5789;9378;9379;94030	ENSG00000131409;ENSG00000153707;ENSG00000179915;ENSG00000110076
GO:0048812	neuron projection morphogenesis	http://amigo.geneontology.org/amigo/term/GO:0048812	622	22	9.07021	2.42552	0.000119288	0.0169444	1943;1949;2823;3706;4825;5080;5789;7436;9378;9890;10752;22865;25987;26050;51062;51765;59284;65078;84628;114798;123904;152330	ENSG00000121871;ENSG00000105605;ENSG00000144619;ENSG00000099617;ENSG00000150625;ENSG00000007372;ENSG00000040608;ENSG00000163623;ENSG00000198513;ENSG00000182704;ENSG00000188038;ENSG00000178235;ENSG00000134121;ENSG00000165300;ENSG00000147852;ENSG00000134602;ENSG00000117600;ENSG00000108947;ENSG00000137825;ENSG00000196358;ENSG00000153707;ENSG00000179915
GO:0099084	postsynaptic specialization organization	http://amigo.geneontology.org/amigo/term/GO:0099084	34	5	0.495799	10.0847	0.000124639	0.017168	5789;9378;9379;84628;94030	ENSG00000131409;ENSG00000196358;ENSG00000153707;ENSG00000179915;ENSG00000110076
GO:0048665	neuron fate specification	http://amigo.geneontology.org/amigo/term/GO:0048665	34	5	0.495799	10.0847	0.000124639	0.017168	2128;3236;4825;5080;6495	ENSG00000007372;ENSG00000163623;ENSG00000126778;ENSG00000128710;ENSG00000106038
GO:0042391	regulation of membrane potential	http://amigo.geneontology.org/amigo/term/GO:0042391	414	17	6.03709	2.81593	0.000127312	0.0172746	1525;1824;1832;2557;2743;3747;3764;3775;5318;5999;6622;9378;57502;90134;112755;219736;343450	ENSG00000096696;ENSG00000166006;ENSG00000184611;ENSG00000154639;ENSG00000165730;ENSG00000057294;ENSG00000162687;ENSG00000121361;ENSG00000135750;ENSG00000117152;ENSG00000146938;ENSG00000099365;ENSG00000134755;ENSG00000145335;ENSG00000179915;ENSG00000109738;ENSG00000109158
GO:0000902	cell morphogenesis	http://amigo.geneontology.org/amigo/term/GO:0000902	982	29	14.3199	2.02516	0.000235681	0.0315085	226;1690;1943;1949;2823;3706;4825;5080;5168;5789;6781;7436;9378;9890;10672;10752;10810;22865;25987;26050;51062;51765;58480;59284;65078;84628;114798;123904;152330	ENSG00000121871;ENSG00000105605;ENSG00000144619;ENSG00000099617;ENSG00000150625;ENSG00000120063;ENSG00000007372;ENSG00000132970;ENSG00000040608;ENSG00000285043;ENSG00000163623;ENSG00000198513;ENSG00000159167;ENSG00000182704;ENSG00000188038;ENSG00000178235;ENSG00000134121;ENSG00000165300;ENSG00000136960;ENSG00000147852;ENSG00000116574;ENSG00000284984;ENSG00000134602;ENSG00000117600;ENSG00000108947…
GO:0030001	metal ion transport	http://amigo.geneontology.org/amigo/term/GO:0030001	841	26	12.2637	2.12007	0.000250195	0.0329641	567;2823;3747;3764;3765;3775;5318;5999;6622;6781;8811;8989;53822;55117;55283;57282;57338;59284;80036;81615;90134;116444;142680;170850;246213;343450	ENSG00000162728;ENSG00000166006;ENSG00000105605;ENSG00000184611;ENSG00000171126;ENSG00000150625;ENSG00000144290;ENSG00000072041;ENSG00000198569;ENSG00000057294;ENSG00000162687;ENSG00000055732;ENSG00000179520;ENSG00000159167;ENSG00000121361;ENSG00000135750;ENSG00000221946;ENSG00000083067;ENSG00000117152;ENSG00000154118;ENSG00000182687;ENSG00000152128;ENSG00000104321;ENSG00000273686;ENSG00000145335…
GO:0007193	adenylate cyclase-inhibiting G protein-coupled receptor signaling pathway	http://amigo.geneontology.org/amigo/term/GO:0007193	86	7	1.25408	5.58178	0.000259639	0.0337197	1129;1132;2861;3355;4883;9495;9590	ENSG00000179841;ENSG00000170775;ENSG00000179097;ENSG00000180720;ENSG00000181072;ENSG00000113389;ENSG00000131016
GO:0006811	ion transport	http://amigo.geneontology.org/amigo/term/GO:0006811	1608	41	23.4484	1.74852	0.000280651	0.0359351	320;567;2557;2743;2823;2900;3747;3764;3765;3775;4512;4513;5318;5999;6622;6781;7291;8811;8989;23657;26154;53822;55117;55283;56901;57282;57338;59284;80036;81615;81796;84701;90134;116444;117247;142680;154091;170850;246213;343450;440829	ENSG00000162728;ENSG00000166006;ENSG00000105605;ENSG00000151012;ENSG00000184611;ENSG00000146411;ENSG00000198712;ENSG00000171126;ENSG00000112394;ENSG00000150625;ENSG00000144290;ENSG00000072041;ENSG00000198569;ENSG00000198804;ENSG00000057294;ENSG00000162687;ENSG00000055732;ENSG00000179520;ENSG00000159167;ENSG00000121361;ENSG00000131055;ENSG00000135750;ENSG00000221946;ENSG00000122691;ENSG00000083067…
GO:0035640	exploration behavior	http://amigo.geneontology.org/amigo/term/GO:0035640	23	4	0.335394	11.9263	0.000314059	0.039111	2571;10752;57282;57338	ENSG00000144290;ENSG00000134121;ENSG00000154118;ENSG00000128683
GO:1904861	excitatory synapse assembly	http://amigo.geneontology.org/amigo/term/GO:1904861	23	4	0.335394	11.9263	0.000314059	0.039111	5789;9378;9379;94030	ENSG00000131409;ENSG00000153707;ENSG00000179915;ENSG00000110076
GO:0061564	axon development	http://amigo.geneontology.org/amigo/term/GO:0061564	490	18	7.14534	2.51912	0.000318796	0.0391645	1943;1949;2042;4825;5080;7436;9378;9890;10752;22865;25987;26050;51062;65078;84628;114798;146760;152330	ENSG00000121871;ENSG00000144619;ENSG00000099617;ENSG00000007372;ENSG00000040608;ENSG00000163623;ENSG00000198513;ENSG00000044524;ENSG00000182704;ENSG00000178235;ENSG00000134121;ENSG00000165300;ENSG00000147852;ENSG00000185924;ENSG00000117600;ENSG00000108947;ENSG00000196358;ENSG00000179915
GO:0051124	synaptic growth at neuromuscular junction	http://amigo.geneontology.org/amigo/term/GO:0051124	10	3	0.145823	20.5728	0.000340726	0.0413006	4593;6495;51804	ENSG00000100625;ENSG00000126778;ENSG00000030304
