# Supplementary material for: A comprehensive characterisation of phaeochromocytoma and paraganglioma tumours through histone protein profiling, DNA methylation and transcriptomic analysis genome wide
Source: Clin Epigenetics. 2023 Dec 20;15:196. doi: 10.1186/s13148-023-01598-3 (PMC10734084; doi:10.1186/s13148-023-01598-3)
Supplement: Supplementary file 14 — Additional file 14. Table S8. Reactome pathway analysis on upregulated genes in Cluster 1A compared to non-Cluster 1A tumours. From the Reactome Knowledgebase, the pathway related to RTK-protein phosphatases (R-HSA-388844) had ER=17.947 and FDR < 0.01. [file 13148_2023_1598_MOESM14_ESM.xlsx]

## Sheet: enrichment_results_wg_result158
geneSet	description	link	size	overlap	expect	enrichmentRatio	pValue	FDR	overlapId	userId
R-HSA-112316	Neuronal System	http://reactome.org/PathwayBrowser/#/R-HSA-112316	368	22	5.12613	4.29174	6.94734e-09	1.2005e-05	114798;170850;22865;2557;2571;26050;2743;2785;2900;320;3747;3764;3765;3775;57502;5789;8825;90134;9378;9379;94030;9495	ENSG00000162728;ENSG00000166006;ENSG00000121871;ENSG00000184611;ENSG00000179841;ENSG00000171126;ENSG00000111052;ENSG00000162188;ENSG00000121361;ENSG00000135750;ENSG00000178235;ENSG00000165300;ENSG00000107282;ENSG00000131409;ENSG00000146938;ENSG00000153707;ENSG00000179915;ENSG00000109738;ENSG00000128683;ENSG00000110076;ENSG00000149403;ENSG00000109158
R-HSA-6794362	Protein-protein interactions at synapses	http://reactome.org/PathwayBrowser/#/R-HSA-6794362	87	10	1.21188	8.25162	3.2388e-07	0.000279832	114798;22865;26050;320;57502;5789;8825;9378;9379;94030	ENSG00000121871;ENSG00000111052;ENSG00000178235;ENSG00000165300;ENSG00000107282;ENSG00000131409;ENSG00000146938;ENSG00000153707;ENSG00000179915;ENSG00000110076
R-HSA-388844	Receptor-type tyrosine-protein phosphatases	http://reactome.org/PathwayBrowser/#/R-HSA-388844	20	5	0.278594	17.9473	6.41719e-06	0.0036963	114798;22865;26050;5789;94030	ENSG00000121871;ENSG00000178235;ENSG00000165300;ENSG00000131409;ENSG00000153707
