# Supplementary material for: A comprehensive characterisation of phaeochromocytoma and paraganglioma tumours through histone protein profiling, DNA methylation and transcriptomic analysis genome wide
Source: Clin Epigenetics. 2023 Dec 20;15:196. doi: 10.1186/s13148-023-01598-3 (PMC10734084; doi:10.1186/s13148-023-01598-3)
Supplement: Supplementary file 15 — Additional file 15. Table S9. Over-representation analysis (ORA) on downregulated genes in Cluster 1A compared to non-Cluster 1A tumours for Biological Process and Cellular Component gene ontology terms. Affected biological processes included inner dynein arm assembly (GO:0036159, ER=12.171, FDR=0.02), positive regulation of protein processing (GO:0010954, ER=7.86, FDR=0.03) and positive regulation of lipid biosynthetic process (GO:0046889, ER=4.4839, FDR=0.03). Some of the cellular components involved were collagen-containing extracellular matrix (GO:0062023, ER=3.4064, FDR < 0.001) and the neuronal cell body (GO:0043025, ER=3.1354, FDR=9.32 x 10-7). [file 13148_2023_1598_MOESM15_ESM.xlsx]

## Sheet: enrichment_results_wg_result158
geneSet	description	link	size	overlap	expect	enrichmentRatio	pValue	FDR	overlapId	userId
GO:0035082	axoneme assembly	http://amigo.geneontology.org/amigo/term/GO:0035082	61	13	1.79003	7.26246	1.85246e-08	0.000168407	1641;1767;7802;23639;25981;27285;54777;65999;80217;92749;93233;123872;221421	ENSG00000092850;ENSG00000077279;ENSG00000163879;ENSG00000129295;ENSG00000127399;ENSG00000039139;ENSG00000105479;ENSG00000114841;ENSG00000172426;ENSG00000197748;ENSG00000171811;ENSG00000154099;ENSG00000157856
GO:0043269	regulation of ion transport	http://amigo.geneontology.org/amigo/term/GO:0043269	645	45	18.9273	2.37751	6.87383e-08	0.00031245	134;773;774;778;786;815;816;1128;1612;1813;2185;2668;3742;3762;3768;3786;4129;4282;4987;4988;5174;5244;5652;9066;9104;9132;9312;10089;22941;23415;23630;26281;27092;30820;51083;55799;56660;57586;60598;148281;148811;161253;219527;283229;375611	ENSG00000120457;ENSG00000058404;ENSG00000019505;ENSG00000089558;ENSG00000157445;ENSG00000139890;ENSG00000174827;ENSG00000149295;ENSG00000070808;ENSG00000148408;ENSG00000124249;ENSG00000163485;ENSG00000130988;ENSG00000130035;ENSG00000168621;ENSG00000112038;ENSG00000069535;ENSG00000184261;ENSG00000196730;ENSG00000005471;ENSG00000125510;ENSG00000117013;ENSG00000069482;ENSG00000141837;ENSG00000170615…
GO:0070286	axonemal dynein complex assembly	http://amigo.geneontology.org/amigo/term/GO:0070286	31	9	0.909686	9.89353	1.70034e-07	0.000515259	1767;7802;23639;25981;27285;65999;92749;93233;123872	ENSG00000092850;ENSG00000163879;ENSG00000129295;ENSG00000127399;ENSG00000039139;ENSG00000105479;ENSG00000114841;ENSG00000154099;ENSG00000157856
GO:0006811	ion transport	http://amigo.geneontology.org/amigo/term/GO:0006811	1608	81	47.1863	1.7166	8.50407e-07	0.00193276	134;335;341;363;491;492;773;774;778;786;815;816;1128;1143;1261;1612;1813;2170;2185;2566;2668;2892;3742;3762;3768;3786;3949;4129;4241;4282;4843;4852;4987;4988;5174;5244;5652;6261;6277;6530;6572;7351;7352;7504;9066;9104;9132;9312;10089;10242;10257;22941;23415;23630;26281;27092;30820;51083;51700;54020;54836;55515;55630;55799;56660;56923;57053;57582;57586;58526;60598;79815;126129;140679;147011;148281…	ENSG00000120457;ENSG00000058404;ENSG00000019505;ENSG00000089558;ENSG00000157445;ENSG00000165175;ENSG00000175567;ENSG00000139890;ENSG00000086159;ENSG00000160190;ENSG00000122585;ENSG00000174827;ENSG00000104361;ENSG00000149295;ENSG00000070808;ENSG00000113327;ENSG00000148408;ENSG00000163975;ENSG00000147804;ENSG00000285243;ENSG00000175564;ENSG00000124249;ENSG00000121769;ENSG00000163485;ENSG00000119411…
GO:0001578	microtubule bundle formation	http://amigo.geneontology.org/amigo/term/GO:0001578	89	13	2.61168	4.97764	1.87631e-06	0.00341151	1641;1767;7802;23639;25981;27285;54777;65999;80217;92749;93233;123872;221421	ENSG00000092850;ENSG00000077279;ENSG00000163879;ENSG00000129295;ENSG00000127399;ENSG00000039139;ENSG00000105479;ENSG00000114841;ENSG00000172426;ENSG00000197748;ENSG00000171811;ENSG00000154099;ENSG00000157856
GO:0015850	organic hydroxy compound transport	http://amigo.geneontology.org/amigo/term/GO:0015850	240	22	7.04273	3.12379	2.46459e-06	0.00373426	152;335;338;341;359;1191;1813;2668;3949;4129;5021;5244;5443;5444;6530;9066;26281;51083;57476;57586;64240;148281	ENSG00000019505;ENSG00000138075;ENSG00000115138;ENSG00000149295;ENSG00000180914;ENSG00000120885;ENSG00000168621;ENSG00000069535;ENSG00000023171;ENSG00000005471;ENSG00000069482;ENSG00000103546;ENSG00000184160;ENSG00000167580;ENSG00000005421;ENSG00000084674;ENSG00000130208;ENSG00000118137;ENSG00000011347;ENSG00000130164;ENSG00000078579;ENSG00000134207
GO:0006812	cation transport	http://amigo.geneontology.org/amigo/term/GO:0006812	1111	60	32.602	1.84038	3.25271e-06	0.00422434	134;491;492;773;774;778;786;815;816;1261;1612;1813;2185;2668;3742;3762;3768;3786;4129;4241;4852;4987;4988;5174;5652;6261;6530;6572;7351;7352;9066;9104;9132;9312;10089;10242;22941;23415;23630;26281;27092;30820;51083;54836;55515;55630;55799;56660;56923;57053;57582;57586;60598;79815;140679;148281;148811;161253;219527;283229	ENSG00000120457;ENSG00000058404;ENSG00000019505;ENSG00000089558;ENSG00000157445;ENSG00000175567;ENSG00000139890;ENSG00000122585;ENSG00000174827;ENSG00000104361;ENSG00000149295;ENSG00000070808;ENSG00000148408;ENSG00000163975;ENSG00000147804;ENSG00000285243;ENSG00000175564;ENSG00000124249;ENSG00000163485;ENSG00000119411;ENSG00000130988;ENSG00000144191;ENSG00000130035;ENSG00000157087;ENSG00000168621…
GO:0034762	regulation of transmembrane transport	http://amigo.geneontology.org/amigo/term/GO:0034762	521	35	15.2886	2.28929	4.83955e-06	0.00549954	718;773;774;778;786;1612;1813;2171;2185;3630;3742;3762;3768;3786;4987;4988;5174;9104;9132;9312;10089;22941;23415;23630;27092;28999;30820;51083;55799;56660;60598;148811;161253;219527;375611	ENSG00000120457;ENSG00000089558;ENSG00000157445;ENSG00000139890;ENSG00000174827;ENSG00000149295;ENSG00000148408;ENSG00000124249;ENSG00000164687;ENSG00000130988;ENSG00000130035;ENSG00000112038;ENSG00000184261;ENSG00000196730;ENSG00000125510;ENSG00000117013;ENSG00000069482;ENSG00000141837;ENSG00000170615;ENSG00000075461;ENSG00000184185;ENSG00000184156;ENSG00000162877;ENSG00000173338;ENSG00000162105…
GO:0034765	regulation of ion transmembrane transport	http://amigo.geneontology.org/amigo/term/GO:0034765	441	31	12.941	2.39549	6.91707e-06	0.00698701	773;774;778;786;1612;1813;2185;3742;3762;3768;3786;4987;4988;5174;9104;9132;9312;10089;22941;23415;23630;27092;30820;51083;55799;56660;60598;148811;161253;219527;375611	ENSG00000120457;ENSG00000089558;ENSG00000157445;ENSG00000139890;ENSG00000174827;ENSG00000149295;ENSG00000148408;ENSG00000124249;ENSG00000130988;ENSG00000130035;ENSG00000112038;ENSG00000184261;ENSG00000196730;ENSG00000125510;ENSG00000117013;ENSG00000069482;ENSG00000141837;ENSG00000170615;ENSG00000075461;ENSG00000184185;ENSG00000184156;ENSG00000162877;ENSG00000173338;ENSG00000162105;ENSG00000108878…
GO:0045834	positive regulation of lipid metabolic process	http://amigo.geneontology.org/amigo/term/GO:0045834	136	15	3.99088	3.75857	1.10725e-05	0.010066	134;335;341;1081;2046;2170;2185;2322;3630;3949;6720;7784;9104;58526;84649	ENSG00000070886;ENSG00000072310;ENSG00000165175;ENSG00000121769;ENSG00000163485;ENSG00000130988;ENSG00000062282;ENSG00000135346;ENSG00000120899;ENSG00000122025;ENSG00000130208;ENSG00000118137;ENSG00000188372;ENSG00000254647;ENSG00000130164
GO:0006629	lipid metabolic process	http://amigo.geneontology.org/amigo/term/GO:0006629	1395	68	40.9358	1.66114	2.16064e-05	0.0178567	35;134;335;338;341;718;1081;1191;1382;1564;1577;1593;1718;2046;2053;2170;2171;2172;2185;2322;3293;3630;3949;4233;4282;5244;5346;5444;5446;5742;5919;5947;5949;6097;6720;6817;7352;7784;8705;8822;8856;9104;9651;25830;26281;29906;50486;51046;51083;51700;53345;55258;57110;58526;64900;79852;81544;84649;114757;126129;147011;148811;196051;283748;283848;284486;345557;641372	ENSG00000149527;ENSG00000276429;ENSG00000213996;ENSG00000114115;ENSG00000172824;ENSG00000170231;ENSG00000196407;ENSG00000122971;ENSG00000070886;ENSG00000120915;ENSG00000072310;ENSG00000165175;ENSG00000161544;ENSG00000177511;ENSG00000135929;ENSG00000144852;ENSG00000132793;ENSG00000175564;ENSG00000121769;ENSG00000120885;ENSG00000164687;ENSG00000163485;ENSG00000105131;ENSG00000205669;ENSG00000130988…
GO:0006641	triglyceride metabolic process	http://amigo.geneontology.org/amigo/term/GO:0006641	97	12	2.84644	4.2158	2.64222e-05	0.020017	335;338;341;718;2170;2171;2172;3949;6720;9104;64900;84649	ENSG00000170231;ENSG00000072310;ENSG00000132793;ENSG00000121769;ENSG00000164687;ENSG00000130988;ENSG00000062282;ENSG00000125730;ENSG00000084674;ENSG00000130208;ENSG00000118137;ENSG00000130164
GO:0051049	regulation of transport	http://amigo.geneontology.org/amigo/term/GO:0051049	1765	81	51.7934	1.56391	2.86739e-05	0.0200518	134;152;335;341;718;773;774;778;786;815;816;1128;1143;1191;1612;1813;2171;2185;2668;3382;3630;3742;3762;3768;3786;3936;3949;4129;4282;4744;4826;4843;4987;4988;5021;5174;5244;5443;5444;5652;6720;7021;7139;7351;7784;8111;9066;9104;9132;9312;9501;10089;10211;22941;23415;23630;26281;27092;28999;30820;50632;51083;55024;55799;56660;57586;60598;64240;80725;89866;91319;91461;148281;148811;161253;201294;2…	ENSG00000120457;ENSG00000058404;ENSG00000019505;ENSG00000089558;ENSG00000157445;ENSG00000072310;ENSG00000053438;ENSG00000138075;ENSG00000100285;ENSG00000175567;ENSG00000139890;ENSG00000277363;ENSG00000282013;ENSG00000115138;ENSG00000174827;ENSG00000003147;ENSG00000149295;ENSG00000070808;ENSG00000162878;ENSG00000168481;ENSG00000119714;ENSG00000148408;ENSG00000124249;ENSG00000236271;ENSG00000180914…
GO:0036159	inner dynein arm assembly	http://amigo.geneontology.org/amigo/term/GO:0036159	14	5	0.410826	12.1706	3.42709e-05	0.022254	7802;23639;25981;27285;123872	ENSG00000092850;ENSG00000163879;ENSG00000129295;ENSG00000114841;ENSG00000154099
GO:0099537	trans-synaptic signaling	http://amigo.geneontology.org/amigo/term/GO:0099537	693	40	20.3359	1.96697	3.67676e-05	0.0222836	134;773;774;815;816;1128;1143;1813;2171;2185;2566;2668;3360;3630;3786;4852;4900;4914;4988;5021;5179;6530;6572;6750;8292;9066;9211;10211;22941;23349;27092;53358;57053;57497;57586;89848;140679;148281;347733;111188157	ENSG00000058404;ENSG00000019505;ENSG00000197948;ENSG00000206561;ENSG00000198400;ENSG00000122585;ENSG00000149295;ENSG00000070808;ENSG00000113327;ENSG00000148408;ENSG00000236271;ENSG00000180914;ENSG00000164687;ENSG00000163485;ENSG00000137285;ENSG00000154146;ENSG00000157005;ENSG00000168621;ENSG00000112038;ENSG00000148082;ENSG00000141837;ENSG00000129749;ENSG00000075461;ENSG00000187714;ENSG00000184156…
GO:0099536	synaptic signaling	http://amigo.geneontology.org/amigo/term/GO:0099536	698	40	20.4826	1.95288	4.31341e-05	0.0245083	134;773;774;815;816;1128;1143;1813;2171;2185;2566;2668;3360;3630;3786;4852;4900;4914;4988;5021;5179;6530;6572;6750;8292;9066;9211;10211;22941;23349;27092;53358;57053;57497;57586;89848;140679;148281;347733;111188157	ENSG00000058404;ENSG00000019505;ENSG00000197948;ENSG00000206561;ENSG00000198400;ENSG00000122585;ENSG00000149295;ENSG00000070808;ENSG00000113327;ENSG00000148408;ENSG00000236271;ENSG00000180914;ENSG00000164687;ENSG00000163485;ENSG00000137285;ENSG00000154146;ENSG00000157005;ENSG00000168621;ENSG00000112038;ENSG00000148082;ENSG00000141837;ENSG00000129749;ENSG00000075461;ENSG00000187714;ENSG00000184156…
GO:0006813	potassium ion transport	http://amigo.geneontology.org/amigo/term/GO:0006813	229	19	6.71994	2.82741	4.77878e-05	0.0255552	134;1813;2185;3742;3762;3768;3786;9132;9312;10089;10242;23415;23630;30820;51083;56660;57582;60598;219527	ENSG00000120457;ENSG00000089558;ENSG00000149295;ENSG00000124249;ENSG00000163485;ENSG00000130035;ENSG00000184261;ENSG00000117013;ENSG00000069482;ENSG00000184185;ENSG00000184156;ENSG00000173338;ENSG00000182132;ENSG00000120899;ENSG00000183908;ENSG00000182674;ENSG00000107147;ENSG00000197584;ENSG00000176076
GO:0007268	chemical synaptic transmission	http://amigo.geneontology.org/amigo/term/GO:0007268	685	39	20.1011	1.94019	6.194e-05	0.0296367	134;773;774;815;816;1128;1143;1813;2185;2566;2668;3360;3630;3786;4852;4900;4914;4988;5021;5179;6530;6572;6750;8292;9066;9211;10211;22941;23349;27092;53358;57053;57497;57586;89848;140679;148281;347733;111188157	ENSG00000058404;ENSG00000019505;ENSG00000197948;ENSG00000206561;ENSG00000198400;ENSG00000122585;ENSG00000149295;ENSG00000070808;ENSG00000113327;ENSG00000148408;ENSG00000236271;ENSG00000180914;ENSG00000163485;ENSG00000137285;ENSG00000154146;ENSG00000157005;ENSG00000168621;ENSG00000112038;ENSG00000148082;ENSG00000141837;ENSG00000129749;ENSG00000075461;ENSG00000187714;ENSG00000184156;ENSG00000103546…
GO:0098916	anterograde trans-synaptic signaling	http://amigo.geneontology.org/amigo/term/GO:0098916	685	39	20.1011	1.94019	6.194e-05	0.0296367	134;773;774;815;816;1128;1143;1813;2185;2566;2668;3360;3630;3786;4852;4900;4914;4988;5021;5179;6530;6572;6750;8292;9066;9211;10211;22941;23349;27092;53358;57053;57497;57586;89848;140679;148281;347733;111188157	ENSG00000058404;ENSG00000019505;ENSG00000197948;ENSG00000206561;ENSG00000198400;ENSG00000122585;ENSG00000149295;ENSG00000070808;ENSG00000113327;ENSG00000148408;ENSG00000236271;ENSG00000180914;ENSG00000163485;ENSG00000137285;ENSG00000154146;ENSG00000157005;ENSG00000168621;ENSG00000112038;ENSG00000148082;ENSG00000141837;ENSG00000129749;ENSG00000075461;ENSG00000187714;ENSG00000184156;ENSG00000103546…
GO:0046889	positive regulation of lipid biosynthetic process	http://amigo.geneontology.org/amigo/term/GO:0046889	76	10	2.2302	4.48391	7.26652e-05	0.03303	335;1081;2170;3630;3949;6720;7784;9104;58526;84649	ENSG00000072310;ENSG00000165175;ENSG00000121769;ENSG00000130988;ENSG00000062282;ENSG00000135346;ENSG00000118137;ENSG00000188372;ENSG00000254647;ENSG00000130164
GO:0003341	cilium movement	http://amigo.geneontology.org/amigo/term/GO:0003341	62	9	1.81937	4.94676	7.63107e-05	0.0330353	1767;23639;25981;27285;54777;92749;93233;123872;221421	ENSG00000092850;ENSG00000129295;ENSG00000039139;ENSG00000105479;ENSG00000114841;ENSG00000172426;ENSG00000171811;ENSG00000154099;ENSG00000157856
GO:0010876	lipid localization	http://amigo.geneontology.org/amigo/term/GO:0010876	365	25	10.7108	2.33409	8.1307e-05	0.0335983	335;338;341;718;1191;1813;2170;2172;3949;4282;4843;5104;5244;5443;5444;9066;10257;51083;56923;57476;58526;64240;84649;126129;147011	ENSG00000170231;ENSG00000165175;ENSG00000138075;ENSG00000115138;ENSG00000149295;ENSG00000121769;ENSG00000120885;ENSG00000023171;ENSG00000005471;ENSG00000069482;ENSG00000062282;ENSG00000007171;ENSG00000167525;ENSG00000125257;ENSG00000125730;ENSG00000169169;ENSG00000005421;ENSG00000084674;ENSG00000130208;ENSG00000118137;ENSG00000011347;ENSG00000276701;ENSG00000130164;ENSG00000132911;ENSG00000188488
GO:0010954	positive regulation of protein processing	http://amigo.geneontology.org/amigo/term/GO:0010954	26	6	0.762962	7.86409	8.64572e-05	0.0341732	718;729;2161;3818;4241;10418	ENSG00000262655;ENSG00000039537;ENSG00000163975;ENSG00000131187;ENSG00000164344;ENSG00000125730
GO:0009410	response to xenobiotic stimulus	http://amigo.geneontology.org/amigo/term/GO:0009410	282	21	8.2752	2.5377	9.36773e-05	0.0344299	445;1564;1577;1813;2053;2155;2185;2327;4988;5021;5179;5244;5446;5742;6097;6261;6776;6817;8856;27092;84557	ENSG00000101460;ENSG00000126561;ENSG00000120915;ENSG00000144852;ENSG00000149295;ENSG00000180914;ENSG00000112038;ENSG00000196502;ENSG00000005471;ENSG00000105852;ENSG00000075461;ENSG00000263181;ENSG00000120899;ENSG00000106258;ENSG00000196218;ENSG00000181195;ENSG00000094963;ENSG00000095303;ENSG00000057593;ENSG00000143365;ENSG00000130707
GO:0010866	regulation of triglyceride biosynthetic process	http://amigo.geneontology.org/amigo/term/GO:0010866	17	5	0.49886	10.0229	9.84685e-05	0.0344299	718;3949;6720;9104;84649	ENSG00000072310;ENSG00000130988;ENSG00000062282;ENSG00000125730;ENSG00000130164
GO:0036158	outer dynein arm assembly	http://amigo.geneontology.org/amigo/term/GO:0036158	17	5	0.49886	10.0229	9.84685e-05	0.0344299	1767;23639;65999;93233;123872	ENSG00000129295;ENSG00000127399;ENSG00000039139;ENSG00000105479;ENSG00000154099
GO:0044057	regulation of system process	http://amigo.geneontology.org/amigo/term/GO:0044057	535	32	15.6994	2.03829	0.000116295	0.0368726	134;152;335;491;492;774;816;1143;1813;2171;2185;3762;3768;4987;4988;5021;5443;6261;6720;7139;9312;10242;22941;23630;27092;51083;55328;56923;60598;64240;121643;126393	ENSG00000139445;ENSG00000120457;ENSG00000058404;ENSG00000072310;ENSG00000138075;ENSG00000184719;ENSG00000115138;ENSG00000004776;ENSG00000149295;ENSG00000148408;ENSG00000124249;ENSG00000180914;ENSG00000164687;ENSG00000163485;ENSG00000157087;ENSG00000112038;ENSG00000125510;ENSG00000069482;ENSG00000075461;ENSG00000184185;ENSG00000162105;ENSG00000117971;ENSG00000120899;ENSG00000196218;ENSG00000184160…
GO:0010035	response to inorganic substance	http://amigo.geneontology.org/amigo/term/GO:0010035	536	32	15.7288	2.03449	0.000120357	0.0368726	58;338;359;445;632;1261;1813;2185;3485;4129;4233;4353;4495;4914;5179;5444;5603;6261;6284;7139;7351;7352;8437;9066;9104;10242;10516;57586;84557;148281;151835;375611	ENSG00000101460;ENSG00000019505;ENSG00000005381;ENSG00000175567;ENSG00000143632;ENSG00000198400;ENSG00000156711;ENSG00000149295;ENSG00000175564;ENSG00000130988;ENSG00000144191;ENSG00000069535;ENSG00000189171;ENSG00000170615;ENSG00000105976;ENSG00000120899;ENSG00000111344;ENSG00000196218;ENSG00000167580;ENSG00000181195;ENSG00000118194;ENSG00000005421;ENSG00000125144;ENSG00000140092;ENSG00000115457…
GO:0098660	inorganic ion transmembrane transport	http://amigo.geneontology.org/amigo/term/GO:0098660	808	43	23.7105	1.81354	0.000121368	0.0368726	491;492;773;774;778;786;1261;1813;2185;2566;3742;3762;3768;3786;4987;4988;6261;7351;7352;9104;9132;9312;10089;10242;10257;23415;23630;27092;30820;51083;54020;55515;55630;55799;56660;57053;57582;60598;79815;148811;161253;219527;375611	ENSG00000120457;ENSG00000089558;ENSG00000157445;ENSG00000175567;ENSG00000139890;ENSG00000160190;ENSG00000104361;ENSG00000149295;ENSG00000113327;ENSG00000148408;ENSG00000147804;ENSG00000285243;ENSG00000175564;ENSG00000124249;ENSG00000130988;ENSG00000144191;ENSG00000130035;ENSG00000157087;ENSG00000112038;ENSG00000184261;ENSG00000125510;ENSG00000117013;ENSG00000069482;ENSG00000141837;ENSG00000170615…
GO:0006869	lipid transport	http://amigo.geneontology.org/amigo/term/GO:0006869	331	23	9.71309	2.36794	0.000125662	0.0368726	335;338;341;1191;1813;2170;2172;3949;4282;4843;5104;5244;5443;5444;9066;10257;51083;56923;57476;58526;64240;126129;147011	ENSG00000170231;ENSG00000165175;ENSG00000138075;ENSG00000115138;ENSG00000149295;ENSG00000121769;ENSG00000120885;ENSG00000023171;ENSG00000005471;ENSG00000069482;ENSG00000007171;ENSG00000167525;ENSG00000125257;ENSG00000169169;ENSG00000005421;ENSG00000084674;ENSG00000130208;ENSG00000118137;ENSG00000011347;ENSG00000276701;ENSG00000130164;ENSG00000132911;ENSG00000188488
GO:0098655	cation transmembrane transport	http://amigo.geneontology.org/amigo/term/GO:0098655	810	43	23.7692	1.80906	0.000128185	0.0368726	491;492;773;774;778;786;1261;1612;1813;2185;3742;3762;3768;3786;4987;4988;5174;6261;6572;7351;7352;9104;9132;9312;10089;10242;22941;23415;23630;27092;30820;51083;55515;55630;55799;56660;57053;57582;60598;79815;148811;161253;219527	ENSG00000120457;ENSG00000089558;ENSG00000157445;ENSG00000175567;ENSG00000139890;ENSG00000174827;ENSG00000104361;ENSG00000149295;ENSG00000148408;ENSG00000147804;ENSG00000285243;ENSG00000175564;ENSG00000124249;ENSG00000130988;ENSG00000144191;ENSG00000130035;ENSG00000157087;ENSG00000112038;ENSG00000184261;ENSG00000196730;ENSG00000125510;ENSG00000117013;ENSG00000069482;ENSG00000141837;ENSG00000129749…
GO:1903319	positive regulation of protein maturation	http://amigo.geneontology.org/amigo/term/GO:1903319	28	6	0.821651	7.30237	0.000134602	0.0368726	718;729;2161;3818;4241;10418	ENSG00000262655;ENSG00000039537;ENSG00000163975;ENSG00000131187;ENSG00000164344;ENSG00000125730
GO:0042493	response to drug	http://amigo.geneontology.org/amigo/term/GO:0042493	994	50	29.1686	1.71417	0.000136961	0.0368726	335;362;445;632;1128;1143;1564;1813;2155;2170;2185;2668;3485;4129;4192;4233;4843;4914;4988;5021;5174;5179;5244;5603;5979;6261;6530;6572;6586;6662;6720;6750;7021;8856;9066;9501;10257;26281;27092;51083;57586;58157;64170;64240;84084;84557;114757;140679;148281;375611	ENSG00000101460;ENSG00000165731;ENSG00000161798;ENSG00000019505;ENSG00000072310;ENSG00000138075;ENSG00000161544;ENSG00000187796;ENSG00000198400;ENSG00000282013;ENSG00000156711;ENSG00000144852;ENSG00000110492;ENSG00000174827;ENSG00000149295;ENSG00000121769;ENSG00000180914;ENSG00000181031;ENSG00000157005;ENSG00000168621;ENSG00000112038;ENSG00000184347;ENSG00000069535;ENSG00000005471;ENSG00000165553…
GO:0007588	excretion	http://amigo.geneontology.org/amigo/term/GO:0007588	67	9	1.96609	4.5776	0.00014129	0.0368726	134;359;362;363;1143;1813;4192;5455;64240	ENSG00000161798;ENSG00000138075;ENSG00000086159;ENSG00000110492;ENSG00000149295;ENSG00000198914;ENSG00000163485;ENSG00000117971;ENSG00000167580
GO:0008015	blood circulation	http://amigo.geneontology.org/amigo/term/GO:0008015	471	29	13.8214	2.0982	0.000147972	0.0368726	134;152;491;492;774;1522;1813;2006;2053;3630;3762;3768;4843;4852;4987;5021;5443;5742;5973;6261;6720;7139;8557;10242;23630;55328;60598;121643;388125	ENSG00000139445;ENSG00000120457;ENSG00000120915;ENSG00000072310;ENSG00000101160;ENSG00000184719;ENSG00000122585;ENSG00000115138;ENSG00000049540;ENSG00000149295;ENSG00000148408;ENSG00000124249;ENSG00000180914;ENSG00000163485;ENSG00000205502;ENSG00000173991;ENSG00000157087;ENSG00000125510;ENSG00000102032;ENSG00000007171;ENSG00000184185;ENSG00000196218;ENSG00000184160;ENSG00000277044;ENSG00000118194…
GO:0030001	metal ion transport	http://amigo.geneontology.org/amigo/term/GO:0030001	841	44	24.6789	1.7829	0.000148161	0.0368726	134;491;492;773;774;778;786;815;816;1813;2185;3742;3762;3768;3786;4241;4852;4987;4988;5652;6261;9104;9132;9312;10089;10242;23415;23630;27092;30820;51083;54836;55515;55630;55799;56660;56923;57053;57582;60598;79815;161253;219527;283229	ENSG00000120457;ENSG00000058404;ENSG00000089558;ENSG00000157445;ENSG00000139890;ENSG00000122585;ENSG00000104361;ENSG00000149295;ENSG00000070808;ENSG00000148408;ENSG00000163975;ENSG00000147804;ENSG00000285243;ENSG00000124249;ENSG00000163485;ENSG00000119411;ENSG00000130988;ENSG00000130035;ENSG00000157087;ENSG00000112038;ENSG00000184261;ENSG00000125510;ENSG00000117013;ENSG00000069482;ENSG00000141837…
GO:0001505	regulation of neurotransmitter levels	http://amigo.geneontology.org/amigo/term/GO:0001505	335	23	9.83047	2.33966	0.00015007	0.0368726	445;635;774;815;1143;1191;1807;1813;2185;2644;2668;4129;4843;5053;6530;6572;8292;9066;9104;10211;57586;140679;148281	ENSG00000019505;ENSG00000147647;ENSG00000206561;ENSG00000149295;ENSG00000070808;ENSG00000148408;ENSG00000236271;ENSG00000120885;ENSG00000130988;ENSG00000168621;ENSG00000069535;ENSG00000007171;ENSG00000187714;ENSG00000103546;ENSG00000117971;ENSG00000120899;ENSG00000137880;ENSG00000171759;ENSG00000145692;ENSG00000011347;ENSG00000101438;ENSG00000134207;ENSG00000130707
GO:0030301	cholesterol transport	http://amigo.geneontology.org/amigo/term/GO:0030301	83	10	2.43561	4.10575	0.000154225	0.0368964	335;338;341;1191;3949;5244;5444;9066;57476;64240	ENSG00000138075;ENSG00000120885;ENSG00000023171;ENSG00000005471;ENSG00000005421;ENSG00000084674;ENSG00000130208;ENSG00000118137;ENSG00000011347;ENSG00000130164
GO:0019216	regulation of lipid metabolic process	http://amigo.geneontology.org/amigo/term/GO:0019216	382	25	11.2097	2.23022	0.000166217	0.0387456	134;335;338;341;718;1081;2046;2053;2170;2171;2185;2322;3630;3949;5244;5919;6097;6720;7784;9104;50486;51083;53345;58526;84649	ENSG00000213996;ENSG00000070886;ENSG00000120915;ENSG00000072310;ENSG00000165175;ENSG00000121769;ENSG00000164687;ENSG00000163485;ENSG00000130988;ENSG00000005471;ENSG00000069482;ENSG00000123689;ENSG00000062282;ENSG00000135346;ENSG00000120899;ENSG00000125730;ENSG00000084674;ENSG00000122025;ENSG00000130208;ENSG00000118137;ENSG00000188372;ENSG00000254647;ENSG00000130164;ENSG00000106538;ENSG00000143365
GO:0022008	neurogenesis	http://amigo.geneontology.org/amigo/term/GO:0022008	1551	70	45.5136	1.538	0.000178662	0.0393983	152;238;335;491;658;815;816;1028;1191;1382;1522;1641;1813;1840;2046;2138;2185;2668;2676;3224;3231;3925;3949;4744;4826;4831;4852;4914;4988;5121;5179;5364;5753;5754;5979;6277;6586;6662;7399;7473;7504;8437;9211;10211;10319;10882;11075;22941;23769;26281;28999;30813;53358;54738;56978;57611;64843;79885;80725;81544;85508;91584;92211;121643;128434;151835;203447;285313;342035;347733	ENSG00000165731;ENSG00000152784;ENSG00000139445;ENSG00000123572;ENSG00000152580;ENSG00000058404;ENSG00000070886;ENSG00000163497;ENSG00000101160;ENSG00000077279;ENSG00000053438;ENSG00000100285;ENSG00000131094;ENSG00000277363;ENSG00000198400;ENSG00000122585;ENSG00000243678;ENSG00000117632;ENSG00000126500;ENSG00000149295;ENSG00000070808;ENSG00000112655;ENSG00000037965;ENSG00000236271;ENSG00000120885…
GO:0042737	drug catabolic process	http://amigo.geneontology.org/amigo/term/GO:0042737	136	13	3.99088	3.25743	0.000184907	0.0393983	1564;1577;1807;2878;3242;4129;4353;5053;5973;6817;8292;8856;51816	ENSG00000147647;ENSG00000005381;ENSG00000206561;ENSG00000144852;ENSG00000069535;ENSG00000196502;ENSG00000102032;ENSG00000263181;ENSG00000106258;ENSG00000093072;ENSG00000211445;ENSG00000171759;ENSG00000158104
GO:0098662	inorganic cation transmembrane transport	http://amigo.geneontology.org/amigo/term/GO:0098662	722	39	21.1869	1.84076	0.000186212	0.0393983	491;492;773;774;778;786;1261;1813;2185;3742;3762;3768;3786;4987;4988;6261;7351;7352;9104;9132;9312;10089;10242;23415;23630;27092;30820;51083;55515;55630;55799;56660;57053;57582;60598;79815;148811;161253;219527	ENSG00000120457;ENSG00000089558;ENSG00000157445;ENSG00000175567;ENSG00000139890;ENSG00000104361;ENSG00000149295;ENSG00000148408;ENSG00000147804;ENSG00000285243;ENSG00000175564;ENSG00000124249;ENSG00000130988;ENSG00000144191;ENSG00000130035;ENSG00000157087;ENSG00000112038;ENSG00000184261;ENSG00000125510;ENSG00000117013;ENSG00000069482;ENSG00000141837;ENSG00000129749;ENSG00000075461;ENSG00000184185…
GO:0006639	acylglycerol metabolic process	http://amigo.geneontology.org/amigo/term/GO:0006639	119	12	3.49202	3.43641	0.000196582	0.0393983	335;338;341;718;2170;2171;2172;3949;6720;9104;64900;84649	ENSG00000170231;ENSG00000072310;ENSG00000132793;ENSG00000121769;ENSG00000164687;ENSG00000130988;ENSG00000062282;ENSG00000125730;ENSG00000084674;ENSG00000130208;ENSG00000118137;ENSG00000130164
GO:0010469	regulation of signaling receptor activity	http://amigo.geneontology.org/amigo/term/GO:0010469	551	32	16.1689	1.9791	0.000198645	0.0393983	134;152;181;651;1081;1612;2185;2256;2662;2668;3630;4192;4282;4852;4988;5179;5443;6356;6358;6750;7473;7784;8822;9518;22941;26281;27092;51083;51816;55258;146433;111188157	ENSG00000159723;ENSG00000122585;ENSG00000115138;ENSG00000110492;ENSG00000161958;ENSG00000283903;ENSG00000157368;ENSG00000163485;ENSG00000157005;ENSG00000168621;ENSG00000112038;ENSG00000196730;ENSG00000069482;ENSG00000266524;ENSG00000075461;ENSG00000158815;ENSG00000162105;ENSG00000135346;ENSG00000120899;ENSG00000144115;ENSG00000184160;ENSG00000181195;ENSG00000093072;ENSG00000172156;ENSG00000276409…
GO:0042551	neuron maturation	http://amigo.geneontology.org/amigo/term/GO:0042551	42	7	1.23248	5.67962	0.000198734	0.0393983	1028;2046;5979;10882;30813;54738;342035	ENSG00000165731;ENSG00000070886;ENSG00000163497;ENSG00000131094;ENSG00000186417;ENSG00000100987;ENSG00000273707
GO:0007631	feeding behavior	http://amigo.geneontology.org/amigo/term/GO:0007631	102	11	2.99316	3.67505	0.000199353	0.0393983	181;1271;1813;3630;4852;4987;4988;5021;9518;51083;56923	ENSG00000159723;ENSG00000122585;ENSG00000122756;ENSG00000149295;ENSG00000180914;ENSG00000112038;ENSG00000125510;ENSG00000069482;ENSG00000277044;ENSG00000254647;ENSG00000130513;ENSG00000132911
GO:0003013	circulatory system process	http://amigo.geneontology.org/amigo/term/GO:0003013	480	29	14.0855	2.05886	0.000203986	0.039456	134;152;491;492;774;1522;1813;2006;2053;3630;3762;3768;4843;4852;4987;5021;5443;5742;5973;6261;6720;7139;8557;10242;23630;55328;60598;121643;388125	ENSG00000139445;ENSG00000120457;ENSG00000120915;ENSG00000072310;ENSG00000101160;ENSG00000184719;ENSG00000122585;ENSG00000115138;ENSG00000049540;ENSG00000149295;ENSG00000148408;ENSG00000124249;ENSG00000180914;ENSG00000163485;ENSG00000205502;ENSG00000173991;ENSG00000157087;ENSG00000125510;ENSG00000102032;ENSG00000007171;ENSG00000184185;ENSG00000196218;ENSG00000184160;ENSG00000277044;ENSG00000118194…
GO:0006638	neutral lipid metabolic process	http://amigo.geneontology.org/amigo/term/GO:0006638	120	12	3.52136	3.40777	0.000212737	0.0402915	335;338;341;718;2170;2171;2172;3949;6720;9104;64900;84649	ENSG00000170231;ENSG00000072310;ENSG00000132793;ENSG00000121769;ENSG00000164687;ENSG00000130988;ENSG00000062282;ENSG00000125730;ENSG00000084674;ENSG00000130208;ENSG00000118137;ENSG00000130164
GO:0034220	ion transmembrane transport	http://amigo.geneontology.org/amigo/term/GO:0034220	1100	53	32.2792	1.64193	0.00025106	0.0456742	491;492;773;774;778;786;1143;1261;1612;1813;2185;2566;2892;3742;3762;3768;3786;4987;4988;5174;6261;6277;6572;7351;7352;9104;9132;9312;10089;10242;10257;22941;23415;23630;27092;30820;51083;54020;55515;55630;55799;56660;56923;57053;57582;58526;60598;79815;140679;148811;161253;219527;375611	ENSG00000120457;ENSG00000089558;ENSG00000157445;ENSG00000165175;ENSG00000175567;ENSG00000139890;ENSG00000160190;ENSG00000174827;ENSG00000104361;ENSG00000149295;ENSG00000113327;ENSG00000148408;ENSG00000147804;ENSG00000285243;ENSG00000175564;ENSG00000124249;ENSG00000130988;ENSG00000197956;ENSG00000144191;ENSG00000130035;ENSG00000157087;ENSG00000112038;ENSG00000184261;ENSG00000196730;ENSG00000125510…
GO:0015844	monoamine transport	http://amigo.geneontology.org/amigo/term/GO:0015844	88	10	2.58233	3.87247	0.000251206	0.0456742	152;1813;2668;4129;5021;6530;9066;26281;57586;148281	ENSG00000019505;ENSG00000149295;ENSG00000180914;ENSG00000168621;ENSG00000069535;ENSG00000103546;ENSG00000184160;ENSG00000011347;ENSG00000078579;ENSG00000134207
