# Supplementary material for: A comprehensive characterisation of phaeochromocytoma and paraganglioma tumours through histone protein profiling, DNA methylation and transcriptomic analysis genome wide
Source: Clin Epigenetics. 2023 Dec 20;15:196. doi: 10.1186/s13148-023-01598-3 (PMC10734084; doi:10.1186/s13148-023-01598-3)
Supplement: Supplementary file 16 — Additional file 16. Table S10. Reactome pathway analysis revealed multiple pathways were perturbed including those related to epigenetic regulation: “passive transport by aquaporins” (R-HSA-432047, ER=13.712, FDR < 0.01), “RNA polymerase I promoter opening” (R-HSA-73728, ER=5.65, FDR < 0.001), “DNA methylation” (R-HSA-5334118, ER=5.4849, FDR=0.004) and “packaging of telomere ends” (R-HSA-171306, ER=5.4849, FDR < 0.01). [file 13148_2023_1598_MOESM16_ESM.xlsx]

## Sheet: enrichment_results_wg_result158
geneSet	description	link	size	overlap	expect	enrichmentRatio	pValue	FDR	overlapId	userId
GO:0031226	intrinsic component of plasma membrane	http://amigo.geneontology.org/amigo/term/GO:0031226	1673	84	36.2311	2.31845	1.30229e-13	1.53019e-10	134;152;238;343;362;363;491;492;658;729;730;786;1128;1143;1271;1813;2046;2185;2322;2566;2892;3360;3581;3645;3742;3762;3786;3949;3973;4233;4241;4914;4987;4988;5021;5244;5364;5652;5745;5754;5979;6261;6530;7433;8111;8718;8808;9066;9132;9170;9312;9427;10071;10089;10242;22941;23415;23630;23769;27092;29122;30820;50508;50632;55515;55630;56098;56660;57053;57586;60598;64240;79465;79953;80329;90139;91584;9…	ENSG00000165731;ENSG00000178015;ENSG00000120457;ENSG00000161798;ENSG00000070886;ENSG00000019505;ENSG00000089558;ENSG00000138039;ENSG00000138075;ENSG00000242419;ENSG00000086159;ENSG00000198400;ENSG00000112936;ENSG00000122756;ENSG00000101463;ENSG00000126500;ENSG00000149295;ENSG00000157570;ENSG00000205277;ENSG00000283706;ENSG00000113327;ENSG00000215788;ENSG00000171551;ENSG00000039537;ENSG00000119714…
GO:0005887	integral component of plasma membrane	http://amigo.geneontology.org/amigo/term/GO:0005887	1596	79	34.5635	2.28565	1.75904e-12	1.03343e-09	134;152;238;343;362;363;491;492;658;729;730;786;1128;1143;1271;1813;2046;2185;2322;2566;2892;3360;3581;3645;3742;3762;3786;3949;3973;4233;4914;4987;4988;5021;5244;5364;5745;5754;5979;6261;6530;7433;8111;8718;8808;9066;9132;9170;9312;9427;10071;10089;10242;22941;23415;23630;23769;27092;30820;50508;50632;55515;55630;56098;56660;57053;57586;60598;64240;79953;90139;91584;92211;126129;148281;165829;19…	ENSG00000165731;ENSG00000178015;ENSG00000120457;ENSG00000161798;ENSG00000070886;ENSG00000019505;ENSG00000089558;ENSG00000138039;ENSG00000138075;ENSG00000242419;ENSG00000086159;ENSG00000198400;ENSG00000112936;ENSG00000122756;ENSG00000101463;ENSG00000126500;ENSG00000149295;ENSG00000157570;ENSG00000205277;ENSG00000113327;ENSG00000215788;ENSG00000171551;ENSG00000039537;ENSG00000119714;ENSG00000112655…
GO:0097458	neuron part	http://amigo.geneontology.org/amigo/term/GO:0097458	1690	79	36.5992	2.15852	3.11475e-11	1.21994e-08	134;152;181;338;445;491;492;632;658;773;774;778;815;816;1128;1143;1152;1191;1261;1522;1641;1813;2046;2171;2185;2566;2644;3315;3360;3382;3645;3742;3786;3925;3949;4744;4900;4914;4988;5179;5742;5979;6530;6572;6750;7399;8110;9066;9312;10211;10882;11075;22895;22941;23769;27092;30820;51083;51168;55450;57053;57586;58157;79083;79953;80725;81544;84435;92211;114757;126129;128434;140679;148281;203190;339768…	ENSG00000165731;ENSG00000214376;ENSG00000162545;ENSG00000106211;ENSG00000166165;ENSG00000058404;ENSG00000070886;ENSG00000019505;ENSG00000101160;ENSG00000077279;ENSG00000161544;ENSG00000100285;ENSG00000089169;ENSG00000131094;ENSG00000159723;ENSG00000277363;ENSG00000198400;ENSG00000205683;ENSG00000117632;ENSG00000101463;ENSG00000126500;ENSG00000003147;ENSG00000149295;ENSG00000070808;ENSG00000113327…
GO:0036477	somatodendritic compartment	http://amigo.geneontology.org/amigo/term/GO:0036477	826	48	17.8881	2.68334	4.48796e-10	1.31834e-07	134;181;338;445;632;658;773;774;778;815;1128;1152;1191;1261;1813;2185;2566;2644;3360;3949;4900;4914;4988;5179;5979;6530;6750;7399;9066;9312;11075;22941;23769;27092;30820;51083;55450;57053;58157;79083;79953;80725;81544;114757;126129;140679;387804;111188157	ENSG00000165731;ENSG00000214376;ENSG00000162545;ENSG00000166165;ENSG00000161544;ENSG00000159723;ENSG00000277363;ENSG00000198400;ENSG00000101463;ENSG00000126500;ENSG00000149295;ENSG00000070808;ENSG00000113327;ENSG00000148408;ENSG00000115648;ENSG00000120885;ENSG00000163485;ENSG00000154146;ENSG00000157005;ENSG00000144191;ENSG00000158555;ENSG00000112038;ENSG00000165553;ENSG00000069482;ENSG00000141837…
GO:0031012	extracellular matrix	http://amigo.geneontology.org/amigo/term/GO:0031012	496	35	10.7415	3.25838	8.8696e-10	2.08436e-07	335;1191;1287;1288;1522;1805;2006;2662;3263;4016;4192;4239;5104;5644;5919;5949;6277;7399;7473;7784;8292;8483;9518;9806;9865;10319;10418;10516;23769;63827;64093;81792;131578;339398;404037	ENSG00000107742;ENSG00000255690;ENSG00000101160;ENSG00000151388;ENSG00000206561;ENSG00000129038;ENSG00000110492;ENSG00000049540;ENSG00000126500;ENSG00000262655;ENSG00000132692;ENSG00000188153;ENSG00000204983;ENSG00000120885;ENSG00000197956;ENSG00000198732;ENSG00000266524;ENSG00000197565;ENSG00000187664;ENSG00000213171;ENSG00000110169;ENSG00000050555;ENSG00000265203;ENSG00000172061;ENSG00000140092…
GO:0098797	plasma membrane protein complex	http://amigo.geneontology.org/amigo/term/GO:0098797	558	37	12.0842	3.06184	1.59032e-09	3.11438e-07	658;729;730;773;774;778;786;1143;1271;2185;2892;3645;3742;3762;3786;3880;5979;6261;6572;8631;9132;9312;10211;10242;22941;23415;23630;27092;30820;50508;55799;64240;64405;94235;126129;165829;219527	ENSG00000171345;ENSG00000165731;ENSG00000120457;ENSG00000089558;ENSG00000157445;ENSG00000138075;ENSG00000112936;ENSG00000122756;ENSG00000039537;ENSG00000148408;ENSG00000236271;ENSG00000130035;ENSG00000117013;ENSG00000027644;ENSG00000141837;ENSG00000149654;ENSG00000075461;ENSG00000187714;ENSG00000184156;ENSG00000162105;ENSG00000117971;ENSG00000108878;ENSG00000167414;ENSG00000182132;ENSG00000120899…
GO:0043005	neuron projection	http://amigo.geneontology.org/amigo/term/GO:0043005	1288	62	27.8934	2.22275	2.04441e-09	3.43168e-07	134;152;445;632;658;774;778;815;816;1128;1143;1152;1191;1261;1522;1641;1813;2046;2185;2566;2644;3315;3360;3645;3742;3786;3925;4744;4900;4914;4988;5179;5742;5979;6530;6572;7399;9066;9312;10882;11075;22895;22941;23769;30820;51168;55450;57053;79083;79953;80725;81544;92211;114757;126129;128434;140679;203190;339768;342035;387804;111188157	ENSG00000165731;ENSG00000214376;ENSG00000162545;ENSG00000106211;ENSG00000166165;ENSG00000058404;ENSG00000070886;ENSG00000101160;ENSG00000077279;ENSG00000161544;ENSG00000100285;ENSG00000089169;ENSG00000131094;ENSG00000277363;ENSG00000198400;ENSG00000117632;ENSG00000101463;ENSG00000126500;ENSG00000149295;ENSG00000070808;ENSG00000113327;ENSG00000168481;ENSG00000091536;ENSG00000148408;ENSG00000115648…
GO:0044297	cell body	http://amigo.geneontology.org/amigo/term/GO:0044297	551	36	11.9326	3.01693	3.96184e-09	5.81895e-07	58;134;181;338;445;632;658;773;774;778;1152;1261;1813;2185;4900;4914;4988;5179;5979;6530;6750;7399;9066;9312;11075;22941;23769;27092;51083;55450;57053;58157;79953;80725;81544;114757	ENSG00000165731;ENSG00000162545;ENSG00000166165;ENSG00000161544;ENSG00000159723;ENSG00000143632;ENSG00000277363;ENSG00000198400;ENSG00000101463;ENSG00000126500;ENSG00000149295;ENSG00000148408;ENSG00000163485;ENSG00000154146;ENSG00000157005;ENSG00000144191;ENSG00000158555;ENSG00000112038;ENSG00000165553;ENSG00000069482;ENSG00000141837;ENSG00000129749;ENSG00000075461;ENSG00000104435;ENSG00000103546…
GO:0043025	neuronal cell body	http://amigo.geneontology.org/amigo/term/GO:0043025	486	33	10.525	3.1354	7.1406e-09	9.32245e-07	134;181;338;445;632;658;773;774;778;1152;1261;1813;2185;4900;4914;4988;5179;5979;6530;6750;7399;9066;9312;11075;22941;23769;51083;55450;57053;58157;80725;81544;114757	ENSG00000165731;ENSG00000162545;ENSG00000166165;ENSG00000161544;ENSG00000159723;ENSG00000277363;ENSG00000198400;ENSG00000126500;ENSG00000149295;ENSG00000148408;ENSG00000163485;ENSG00000154146;ENSG00000157005;ENSG00000144191;ENSG00000158555;ENSG00000112038;ENSG00000165553;ENSG00000069482;ENSG00000141837;ENSG00000129749;ENSG00000104435;ENSG00000103546;ENSG00000162105;ENSG00000120899;ENSG00000138696…
GO:0062023	collagen-containing extracellular matrix	http://amigo.geneontology.org/amigo/term/GO:0062023	366	27	7.92622	3.40642	3.22394e-08	3.70539e-06	335;1191;1287;1288;1522;1805;2006;2662;3263;4016;4192;4239;5104;5644;5949;6277;7399;7784;8292;8483;9518;10319;10418;10516;64093;81792;131578	ENSG00000101160;ENSG00000151388;ENSG00000206561;ENSG00000129038;ENSG00000110492;ENSG00000049540;ENSG00000262655;ENSG00000188153;ENSG00000204983;ENSG00000120885;ENSG00000197956;ENSG00000198732;ENSG00000266524;ENSG00000197565;ENSG00000110169;ENSG00000050555;ENSG00000265203;ENSG00000172061;ENSG00000140092;ENSG00000138615;ENSG00000143196;ENSG00000042781;ENSG00000118137;ENSG00000188372;ENSG00000130513…
