# Supplementary material for: A comprehensive characterisation of phaeochromocytoma and paraganglioma tumours through histone protein profiling, DNA methylation and transcriptomic analysis genome wide
Source: Clin Epigenetics. 2023 Dec 20;15:196. doi: 10.1186/s13148-023-01598-3 (PMC10734084; doi:10.1186/s13148-023-01598-3)
Supplement: Supplementary file 17 — Additional file 17. Table S11. Reactome pathway analysis on downregulated genes in Cluster 1A compared to non-Cluster 1A tumours for Biological Process and Cellular Component gene ontology terms. [file 13148_2023_1598_MOESM17_ESM.xlsx]

## Sheet: enrichment_results_wg_result158
geneSet	description	link	size	overlap	expect	enrichmentRatio	pValue	FDR	overlapId	userId
R-HSA-5576891	Cardiac conduction	http://reactome.org/PathwayBrowser/#/R-HSA-5576891	141	16	3.95489	4.04562	2.00131e-06	0.00345827	10089;2256;23630;27092;30820;3768;491;492;55799;56660;60598;6261;778;786;815;816	ENSG00000058404;ENSG00000157445;ENSG00000161958;ENSG00000283903;ENSG00000070808;ENSG00000124249;ENSG00000157087;ENSG00000184261;ENSG00000075461;ENSG00000184185;ENSG00000173338;ENSG00000108878;ENSG00000182132;ENSG00000196218;ENSG00000102001;ENSG00000067842;ENSG00000176076
R-HSA-397014	Muscle contraction	http://reactome.org/PathwayBrowser/#/R-HSA-397014	206	19	5.77807	3.28829	5.13316e-06	0.00443231	10089;2256;23630;27092;30820;3768;491;492;55799;56660;58;60598;6261;7139;778;786;815;816;8557	ENSG00000058404;ENSG00000157445;ENSG00000143632;ENSG00000161958;ENSG00000283903;ENSG00000070808;ENSG00000124249;ENSG00000173991;ENSG00000157087;ENSG00000184261;ENSG00000075461;ENSG00000184185;ENSG00000173338;ENSG00000108878;ENSG00000182132;ENSG00000196218;ENSG00000118194;ENSG00000102001;ENSG00000067842;ENSG00000176076
R-HSA-73728	RNA Polymerase I Promoter Opening	http://reactome.org/PathwayBrowser/#/R-HSA-73728	63	10	1.76708	5.65905	8.87495e-06	0.00443231	3012;3017;8334;8339;8347;8353;8357;8365;8367;8970	ENSG00000277075;ENSG00000158373;ENSG00000278828;ENSG00000180596;ENSG00000274750;ENSG00000273802;ENSG00000180573;ENSG00000158406;ENSG00000276966;ENSG00000124635
R-HSA-5334118	DNA methylation	http://reactome.org/PathwayBrowser/#/R-HSA-5334118	65	10	1.82318	5.48493	1.18301e-05	0.00443231	3012;3017;8334;8339;8347;8353;8357;8365;8367;8970	ENSG00000277075;ENSG00000158373;ENSG00000278828;ENSG00000180596;ENSG00000274750;ENSG00000273802;ENSG00000180573;ENSG00000158406;ENSG00000276966;ENSG00000124635
R-HSA-5625886	Activated PKN1 stimulates transcription of AR (androgen receptor) regulated genes KLK2 and KLK3	http://reactome.org/PathwayBrowser/#/R-HSA-5625886	67	10	1.87928	5.3212	1.55968e-05	0.00443231	3012;3017;8334;8339;8347;8353;8357;8365;8367;8970	ENSG00000277075;ENSG00000158373;ENSG00000278828;ENSG00000180596;ENSG00000274750;ENSG00000273802;ENSG00000180573;ENSG00000158406;ENSG00000276966;ENSG00000124635
R-HSA-427359	SIRT1 negatively regulates rRNA expression	http://reactome.org/PathwayBrowser/#/R-HSA-427359	68	10	1.90732	5.24295	1.78388e-05	0.00443231	3012;3017;8334;8339;8347;8353;8357;8365;8367;8970	ENSG00000277075;ENSG00000158373;ENSG00000278828;ENSG00000180596;ENSG00000274750;ENSG00000273802;ENSG00000180573;ENSG00000158406;ENSG00000276966;ENSG00000124635
R-HSA-432047	Passive transport by Aquaporins	http://reactome.org/PathwayBrowser/#/R-HSA-432047	13	5	0.364636	13.7123	1.7955e-05	0.00443231	343;359;361;362;363	ENSG00000161798;ENSG00000086159;ENSG00000171885;ENSG00000167580;ENSG00000103375
R-HSA-912446	Meiotic recombination	http://reactome.org/PathwayBrowser/#/R-HSA-912446	86	11	2.41221	4.56014	2.64324e-05	0.00570665	11144;3012;3017;8334;8339;8347;8353;8357;8365;8367;8970	ENSG00000277075;ENSG00000158373;ENSG00000278828;ENSG00000180596;ENSG00000274750;ENSG00000273802;ENSG00000180573;ENSG00000158406;ENSG00000276966;ENSG00000100206;ENSG00000124635
R-HSA-212300	PRC2 methylates histones and DNA	http://reactome.org/PathwayBrowser/#/R-HSA-212300	73	10	2.04757	4.88384	3.36849e-05	0.00570665	3012;3017;8334;8339;8347;8353;8357;8365;8367;8970	ENSG00000277075;ENSG00000158373;ENSG00000278828;ENSG00000180596;ENSG00000274750;ENSG00000273802;ENSG00000180573;ENSG00000158406;ENSG00000276966;ENSG00000124635
R-HSA-2299718	Condensation of Prophase Chromosomes	http://reactome.org/PathwayBrowser/#/R-HSA-2299718	74	10	2.07562	4.81784	3.79968e-05	0.00570665	3012;3017;8334;8339;8347;8353;8357;8365;8367;8970	ENSG00000277075;ENSG00000158373;ENSG00000278828;ENSG00000180596;ENSG00000274750;ENSG00000273802;ENSG00000180573;ENSG00000158406;ENSG00000276966;ENSG00000124635
R-HSA-112316	Neuronal System	http://reactome.org/PathwayBrowser/#/R-HSA-112316	368	25	10.322	2.42201	3.88673e-05	0.00570665	10089;10211;10242;1143;140679;22941;23415;2566;27092;2892;3742;3762;3768;3786;55799;57497;6572;773;774;815;816;9066;9132;9312;94235	ENSG00000120457;ENSG00000058404;ENSG00000089558;ENSG00000157445;ENSG00000070808;ENSG00000113327;ENSG00000148408;ENSG00000236271;ENSG00000130035;ENSG00000117013;ENSG00000141837;ENSG00000075461;ENSG00000187714;ENSG00000184185;ENSG00000184156;ENSG00000173338;ENSG00000162105;ENSG00000117971;ENSG00000167414;ENSG00000156564;ENSG00000182674;ENSG00000125675;ENSG00000197584;ENSG00000011347;ENSG00000101438
R-HSA-977225	Amyloid fiber formation	http://reactome.org/PathwayBrowser/#/R-HSA-977225	106	12	2.97318	4.03608	3.96295e-05	0.00570665	3012;3017;335;3630;8334;8339;8347;8353;8357;8365;8367;8970	ENSG00000277075;ENSG00000158373;ENSG00000278828;ENSG00000180596;ENSG00000274750;ENSG00000273802;ENSG00000180573;ENSG00000158406;ENSG00000276966;ENSG00000124635;ENSG00000118137;ENSG00000254647
R-HSA-201722	Formation of the beta-catenin:TCF transactivating complex	http://reactome.org/PathwayBrowser/#/R-HSA-201722	91	11	2.55245	4.30959	4.51552e-05	0.00593073	3012;3017;6932;8334;8339;8347;8353;8357;8365;8367;8970	ENSG00000277075;ENSG00000158373;ENSG00000278828;ENSG00000081059;ENSG00000180596;ENSG00000274750;ENSG00000273802;ENSG00000180573;ENSG00000158406;ENSG00000276966;ENSG00000124635
R-HSA-427389	ERCC6 (CSB) and EHMT2 (G9a) positively regulate rRNA expression	http://reactome.org/PathwayBrowser/#/R-HSA-427389	76	10	2.13172	4.69106	4.80499e-05	0.00593073	3012;3017;8334;8339;8347;8353;8357;8365;8367;8970	ENSG00000277075;ENSG00000158373;ENSG00000278828;ENSG00000180596;ENSG00000274750;ENSG00000273802;ENSG00000180573;ENSG00000158406;ENSG00000276966;ENSG00000124635
R-HSA-8936459	RUNX1 regulates genes involved in megakaryocyte differentiation and platelet function	http://reactome.org/PathwayBrowser/#/R-HSA-8936459	97	11	2.72074	4.04301	8.17653e-05	0.00941936	161882;3012;3017;8334;8339;8347;8353;8357;8365;8367;8970	ENSG00000277075;ENSG00000158373;ENSG00000179588;ENSG00000278828;ENSG00000180596;ENSG00000274750;ENSG00000273802;ENSG00000180573;ENSG00000158406;ENSG00000276966;ENSG00000124635
R-HSA-171306	Packaging Of Telomere Ends	http://reactome.org/PathwayBrowser/#/R-HSA-171306	52	8	1.45854	5.48493	8.96308e-05	0.00968012	3012;3017;8334;8339;8347;8365;8367;8970	ENSG00000277075;ENSG00000158373;ENSG00000180596;ENSG00000273802;ENSG00000180573;ENSG00000158406;ENSG00000276966;ENSG00000124635
R-HSA-1500620	Meiosis	http://reactome.org/PathwayBrowser/#/R-HSA-1500620	118	12	3.30977	3.62563	0.000113887	0.0115763	11144;3012;3017;8334;8339;8347;8353;8357;8365;8367;8970;9985	ENSG00000277075;ENSG00000158373;ENSG00000100918;ENSG00000285007;ENSG00000278828;ENSG00000180596;ENSG00000274750;ENSG00000273802;ENSG00000180573;ENSG00000158406;ENSG00000276966;ENSG00000100206;ENSG00000124635
R-HSA-1474165	Reproduction	http://reactome.org/PathwayBrowser/#/R-HSA-1474165	144	13	4.03904	3.21859	0.000200329	0.0185382	11144;3012;3017;7784;8334;8339;8347;8353;8357;8365;8367;8970;9985	ENSG00000277075;ENSG00000158373;ENSG00000100918;ENSG00000285007;ENSG00000278828;ENSG00000180596;ENSG00000274750;ENSG00000273802;ENSG00000180573;ENSG00000158406;ENSG00000276966;ENSG00000100206;ENSG00000124635;ENSG00000188372
R-HSA-73777	RNA Polymerase I Chain Elongation	http://reactome.org/PathwayBrowser/#/R-HSA-73777	90	10	2.5244	3.96134	0.000203834	0.0185382	3012;3017;8334;8339;8347;8353;8357;8365;8367;8970	ENSG00000277075;ENSG00000158373;ENSG00000278828;ENSG00000180596;ENSG00000274750;ENSG00000273802;ENSG00000180573;ENSG00000158406;ENSG00000276966;ENSG00000124635
R-HSA-5250924	B-WICH complex positively regulates rRNA expression	http://reactome.org/PathwayBrowser/#/R-HSA-5250924	91	10	2.55245	3.91781	0.000223424	0.0192726	3012;3017;8334;8339;8347;8353;8357;8365;8367;8970	ENSG00000277075;ENSG00000158373;ENSG00000278828;ENSG00000180596;ENSG00000274750;ENSG00000273802;ENSG00000180573;ENSG00000158406;ENSG00000276966;ENSG00000124635
R-HSA-1912422	Pre-NOTCH Expression and Processing	http://reactome.org/PathwayBrowser/#/R-HSA-1912422	109	11	3.05733	3.59791	0.000234215	0.0192726	3012;3017;3955;8334;8339;8347;8353;8357;8365;8367;8970	ENSG00000277075;ENSG00000158373;ENSG00000278828;ENSG00000180596;ENSG00000274750;ENSG00000273802;ENSG00000106003;ENSG00000180573;ENSG00000158406;ENSG00000276966;ENSG00000124635
R-HSA-5576892	Phase 0 - rapid depolarisation	http://reactome.org/PathwayBrowser/#/R-HSA-5576892	46	7	1.29025	5.42531	0.000266263	0.0200875	2256;27092;55799;778;786;815;816	ENSG00000058404;ENSG00000157445;ENSG00000161958;ENSG00000283903;ENSG00000070808;ENSG00000075461;ENSG00000108878;ENSG00000102001
R-HSA-1912408	Pre-NOTCH Transcription and Translation	http://reactome.org/PathwayBrowser/#/R-HSA-1912408	93	10	2.60855	3.83355	0.000267368	0.0200875	3012;3017;8334;8339;8347;8353;8357;8365;8367;8970	ENSG00000277075;ENSG00000158373;ENSG00000278828;ENSG00000180596;ENSG00000274750;ENSG00000273802;ENSG00000180573;ENSG00000158406;ENSG00000276966;ENSG00000124635
R-HSA-3214815	HDACs deacetylate histones	http://reactome.org/PathwayBrowser/#/R-HSA-3214815	94	10	2.6366	3.79277	0.000291919	0.0210182	3012;3017;8334;8339;8347;8353;8357;8365;8367;8970	ENSG00000277075;ENSG00000158373;ENSG00000278828;ENSG00000180596;ENSG00000274750;ENSG00000273802;ENSG00000180573;ENSG00000158406;ENSG00000276966;ENSG00000124635
R-HSA-373076	Class A/1 (Rhodopsin-like receptors)	http://reactome.org/PathwayBrowser/#/R-HSA-373076	324	21	9.08784	2.31078	0.000310748	0.0211565	1081;1128;134;152;1813;3360;3973;4852;4987;4988;5021;51083;5179;5443;56923;6750;718;7504;8111;9170;9718	ENSG00000138039;ENSG00000122585;ENSG00000115138;ENSG00000145194;ENSG00000149295;ENSG00000119714;ENSG00000064547;ENSG00000180914;ENSG00000163485;ENSG00000157005;ENSG00000112038;ENSG00000125510;ENSG00000069482;ENSG00000135346;ENSG00000164270;ENSG00000184160;ENSG00000125730;ENSG00000277044;ENSG00000181195;ENSG00000168539;ENSG00000047597;ENSG00000132911
R-HSA-5625740	RHO GTPases activate PKNs	http://reactome.org/PathwayBrowser/#/R-HSA-5625740	95	10	2.66465	3.75284	0.000318326	0.0211565	3012;3017;8334;8339;8347;8353;8357;8365;8367;8970	ENSG00000277075;ENSG00000158373;ENSG00000278828;ENSG00000180596;ENSG00000274750;ENSG00000273802;ENSG00000180573;ENSG00000158406;ENSG00000276966;ENSG00000124635
R-HSA-1221632	Meiotic synapsis	http://reactome.org/PathwayBrowser/#/R-HSA-1221632	79	9	2.21586	4.06162	0.000349902	0.0219052	3012;3017;8334;8339;8347;8365;8367;8970;9985	ENSG00000277075;ENSG00000158373;ENSG00000100918;ENSG00000285007;ENSG00000180596;ENSG00000273802;ENSG00000180573;ENSG00000158406;ENSG00000276966;ENSG00000124635
R-HSA-112308	Presynaptic depolarization and calcium channel opening	http://reactome.org/PathwayBrowser/#/R-HSA-112308	13	4	0.364636	10.9699	0.000354945	0.0219052	27092;55799;773;774	ENSG00000157445;ENSG00000148408;ENSG00000141837;ENSG00000075461
R-HSA-211000	Gene Silencing by RNA	http://reactome.org/PathwayBrowser/#/R-HSA-211000	135	12	3.7866	3.16907	0.000404285	0.0240898	113802;221400;3012;3017;8334;8339;8347;8353;8357;8365;8367;8970	ENSG00000277075;ENSG00000180113;ENSG00000158373;ENSG00000278828;ENSG00000180596;ENSG00000274750;ENSG00000162639;ENSG00000273802;ENSG00000180573;ENSG00000158406;ENSG00000276966;ENSG00000124635
R-HSA-1296071	Potassium Channels	http://reactome.org/PathwayBrowser/#/R-HSA-1296071	99	10	2.77684	3.60121	0.000444767	0.0256186	10089;10242;23415;3742;3762;3768;3786;9132;9312;94235	ENSG00000120457;ENSG00000089558;ENSG00000130035;ENSG00000117013;ENSG00000184185;ENSG00000184156;ENSG00000173338;ENSG00000167414;ENSG00000182674;ENSG00000197584
R-HSA-8979227	Triglyceride metabolism	http://reactome.org/PathwayBrowser/#/R-HSA-8979227	37	6	1.03781	5.78141	0.000516914	0.0288138	2170;2171;2172;5346;64900;84649	ENSG00000170231;ENSG00000132793;ENSG00000121769;ENSG00000164687;ENSG00000062282;ENSG00000166819
R-HSA-5617472	Activation of anterior HOX genes in hindbrain development during early embryogenesis	http://reactome.org/PathwayBrowser/#/R-HSA-5617472	122	11	3.42197	3.21453	0.000620898	0.0325125	3012;3017;3231;8334;8339;8347;8353;8357;8365;8367;8970	ENSG00000277075;ENSG00000158373;ENSG00000278828;ENSG00000180596;ENSG00000274750;ENSG00000273802;ENSG00000128645;ENSG00000180573;ENSG00000158406;ENSG00000276966;ENSG00000124635
R-HSA-5619507	Activation of HOX genes during differentiation	http://reactome.org/PathwayBrowser/#/R-HSA-5619507	122	11	3.42197	3.21453	0.000620898	0.0325125	3012;3017;3231;8334;8339;8347;8353;8357;8365;8367;8970	ENSG00000277075;ENSG00000158373;ENSG00000278828;ENSG00000180596;ENSG00000274750;ENSG00000273802;ENSG00000128645;ENSG00000180573;ENSG00000158406;ENSG00000276966;ENSG00000124635
R-HSA-5578749	Transcriptional regulation by small RNAs	http://reactome.org/PathwayBrowser/#/R-HSA-5578749	105	10	2.94513	3.39543	0.000710636	0.036117	3012;3017;8334;8339;8347;8353;8357;8365;8367;8970	ENSG00000277075;ENSG00000158373;ENSG00000278828;ENSG00000180596;ENSG00000274750;ENSG00000273802;ENSG00000180573;ENSG00000158406;ENSG00000276966;ENSG00000124635
R-HSA-427413	NoRC negatively regulates rRNA expression	http://reactome.org/PathwayBrowser/#/R-HSA-427413	106	10	2.97318	3.3634	0.000765621	0.0367498	3012;3017;8334;8339;8347;8353;8357;8365;8367;8970	ENSG00000277075;ENSG00000158373;ENSG00000278828;ENSG00000180596;ENSG00000274750;ENSG00000273802;ENSG00000180573;ENSG00000158406;ENSG00000276966;ENSG00000124635
R-HSA-5250913	Positive epigenetic regulation of rRNA expression	http://reactome.org/PathwayBrowser/#/R-HSA-5250913	106	10	2.97318	3.3634	0.000765621	0.0367498	3012;3017;8334;8339;8347;8353;8357;8365;8367;8970	ENSG00000277075;ENSG00000158373;ENSG00000278828;ENSG00000180596;ENSG00000274750;ENSG00000273802;ENSG00000180573;ENSG00000158406;ENSG00000276966;ENSG00000124635
R-HSA-5576893	Phase 2 - plateau phase	http://reactome.org/PathwayBrowser/#/R-HSA-5576893	27	5	0.75732	6.60223	0.000815654	0.0380933	23630;27092;55799;778;786	ENSG00000157445;ENSG00000075461;ENSG00000108878;ENSG00000102001;ENSG00000176076
R-HSA-5250941	Negative epigenetic regulation of rRNA expression	http://reactome.org/PathwayBrowser/#/R-HSA-5250941	109	10	3.05733	3.27083	0.000951972	0.0421797	3012;3017;8334;8339;8347;8353;8357;8365;8367;8970	ENSG00000277075;ENSG00000158373;ENSG00000278828;ENSG00000180596;ENSG00000274750;ENSG00000273802;ENSG00000180573;ENSG00000158406;ENSG00000276966;ENSG00000124635
R-HSA-73854	RNA Polymerase I Promoter Clearance	http://reactome.org/PathwayBrowser/#/R-HSA-73854	109	10	3.05733	3.27083	0.000951972	0.0421797	3012;3017;8334;8339;8347;8353;8357;8365;8367;8970	ENSG00000277075;ENSG00000158373;ENSG00000278828;ENSG00000180596;ENSG00000274750;ENSG00000273802;ENSG00000180573;ENSG00000158406;ENSG00000276966;ENSG00000124635
R-HSA-2559582	Senescence-Associated Secretory Phenotype (SASP)	http://reactome.org/PathwayBrowser/#/R-HSA-2559582	110	10	3.08538	3.24109	0.00102178	0.0423051	3012;3017;8334;8339;8347;8353;8357;8365;8367;8970	ENSG00000277075;ENSG00000158373;ENSG00000278828;ENSG00000180596;ENSG00000274750;ENSG00000273802;ENSG00000180573;ENSG00000158406;ENSG00000276966;ENSG00000124635
R-HSA-606279	Deposition of new CENPA-containing nucleosomes at the centromere	http://reactome.org/PathwayBrowser/#/R-HSA-606279	74	8	2.07562	3.85427	0.0010537	0.0423051	3012;3017;8334;8339;8347;8365;8367;8970	ENSG00000277075;ENSG00000158373;ENSG00000180596;ENSG00000273802;ENSG00000180573;ENSG00000158406;ENSG00000276966;ENSG00000124635
R-HSA-774815	Nucleosome assembly	http://reactome.org/PathwayBrowser/#/R-HSA-774815	74	8	2.07562	3.85427	0.0010537	0.0423051	3012;3017;8334;8339;8347;8365;8367;8970	ENSG00000277075;ENSG00000158373;ENSG00000180596;ENSG00000273802;ENSG00000180573;ENSG00000158406;ENSG00000276966;ENSG00000124635
R-HSA-500792	GPCR ligand binding	http://reactome.org/PathwayBrowser/#/R-HSA-500792	457	25	12.8183	1.95033	0.00107717	0.0423051	1081;1128;134;152;1813;3360;3973;4852;4987;4988;5021;51083;5179;5443;56923;5745;6750;718;7433;7473;7504;8111;9170;94235;9718	ENSG00000138039;ENSG00000122585;ENSG00000115138;ENSG00000145194;ENSG00000149295;ENSG00000119714;ENSG00000064547;ENSG00000180914;ENSG00000163485;ENSG00000157005;ENSG00000112038;ENSG00000125510;ENSG00000069482;ENSG00000167414;ENSG00000135346;ENSG00000160801;ENSG00000164270;ENSG00000184160;ENSG00000125730;ENSG00000277044;ENSG00000181195;ENSG00000168539;ENSG00000114812;ENSG00000047597;ENSG00000277641…
R-HSA-73864	RNA Polymerase I Transcription	http://reactome.org/PathwayBrowser/#/R-HSA-73864	111	10	3.11343	3.21189	0.00109573	0.0423051	3012;3017;8334;8339;8347;8353;8357;8365;8367;8970	ENSG00000277075;ENSG00000158373;ENSG00000278828;ENSG00000180596;ENSG00000274750;ENSG00000273802;ENSG00000180573;ENSG00000158406;ENSG00000276966;ENSG00000124635
R-HSA-166665	Terminal pathway of complement	http://reactome.org/PathwayBrowser/#/R-HSA-166665	8	3	0.224391	13.3695	0.00110169	0.0423051	1191;729;730	ENSG00000112936;ENSG00000039537;ENSG00000120885
