# Supplementary material for: A comprehensive characterisation of phaeochromocytoma and paraganglioma tumours through histone protein profiling, DNA methylation and transcriptomic analysis genome wide
Source: Clin Epigenetics. 2023 Dec 20;15:196. doi: 10.1186/s13148-023-01598-3 (PMC10734084; doi:10.1186/s13148-023-01598-3)
Supplement: Supplementary file 18 — Additional file 18. Table S12. Some gene ontology sets from the Biological Process analysis include “positive regulation of DNA topoisomerase (ATP-hydrolyzing) activity” (GO:2000373, ER=71.214, FDR=0.02), “regulation of exit from mitosis” (GO:0007096, ER=35.607, FDR < 0.001) and “regulation of mitotic sister chromatid separation” (GO:0010965, ER=26.705, FDR < 0.001). [file 13148_2023_1598_MOESM18_ESM.xlsx]

## Sheet: enrichment_results_wg_result158
geneSet	description	link	size	overlap	expect	enrichmentRatio	pValue	FDR	overlapId	userId
GO:0007049	cell cycle	http://amigo.geneontology.org/amigo/term/GO:0007049	1739	47	8.13982	5.77408	0	0	332;699;983;991;995;1058;1063;2305;3161;3832;3833;4288;4751;5888;6241;7153;7272;9133;9232;9493;9700;9787;9833;9928;10112;11065;11130;22974;23397;24137;29128;54443;54478;55143;55165;55355;55872;56992;57082;64151;81930;83540;113130;128239;146909;157313;259266	ENSG00000164611;ENSG00000157456;ENSG00000117724;ENSG00000088325;ENSG00000111206;ENSG00000121621;ENSG00000186185;ENSG00000165304;ENSG00000112984;ENSG00000183856;ENSG00000066279;ENSG00000115163;ENSG00000089685;ENSG00000126787;ENSG00000148773;ENSG00000123485;ENSG00000175063;ENSG00000109805;ENSG00000117650;ENSG00000171848;ENSG00000118193;ENSG00000168078;ENSG00000138160;ENSG00000129195;ENSG00000134690…
GO:0022402	cell cycle process	http://amigo.geneontology.org/amigo/term/GO:0022402	1274	40	5.96327	6.70772	0	0	699;983;991;995;1058;1063;2305;3161;3832;3833;4288;4751;5888;6241;7153;7272;9133;9232;9493;9700;9787;9833;9928;10112;11065;11130;22974;23397;24137;54443;55143;55165;57082;64151;81930;83540;113130;128239;146909;259266	ENSG00000164611;ENSG00000157456;ENSG00000117724;ENSG00000088325;ENSG00000111206;ENSG00000121621;ENSG00000186185;ENSG00000165304;ENSG00000112984;ENSG00000183856;ENSG00000066279;ENSG00000115163;ENSG00000126787;ENSG00000148773;ENSG00000175063;ENSG00000109805;ENSG00000117650;ENSG00000171848;ENSG00000118193;ENSG00000138160;ENSG00000134690;ENSG00000131747;ENSG00000138180;ENSG00000135476;ENSG00000090889…
GO:0000278	mitotic cell cycle	http://amigo.geneontology.org/amigo/term/GO:0000278	927	40	4.33905	9.2186	0	0	699;983;991;995;1058;1063;2305;3161;3832;3833;4288;4751;5888;6241;7153;7272;9133;9232;9493;9700;9787;9833;9928;10112;11065;11130;22974;23397;24137;54443;55143;55165;55872;56992;64151;81930;83540;113130;128239;146909	ENSG00000164611;ENSG00000157456;ENSG00000117724;ENSG00000088325;ENSG00000111206;ENSG00000121621;ENSG00000186185;ENSG00000165304;ENSG00000112984;ENSG00000183856;ENSG00000115163;ENSG00000126787;ENSG00000148773;ENSG00000175063;ENSG00000109805;ENSG00000117650;ENSG00000171848;ENSG00000118193;ENSG00000168078;ENSG00000138160;ENSG00000134690;ENSG00000131747;ENSG00000138180;ENSG00000135476;ENSG00000090889…
GO:1903047	mitotic cell cycle process	http://amigo.geneontology.org/amigo/term/GO:1903047	788	38	3.68843	10.3025	0	0	699;983;991;995;1058;1063;2305;3161;3832;3833;4288;4751;5888;6241;7153;7272;9133;9232;9493;9700;9787;9833;9928;10112;11065;11130;22974;23397;24137;54443;55143;55165;64151;81930;83540;113130;128239;146909	ENSG00000164611;ENSG00000157456;ENSG00000117724;ENSG00000088325;ENSG00000111206;ENSG00000121621;ENSG00000186185;ENSG00000165304;ENSG00000112984;ENSG00000183856;ENSG00000115163;ENSG00000126787;ENSG00000148773;ENSG00000175063;ENSG00000109805;ENSG00000117650;ENSG00000171848;ENSG00000118193;ENSG00000138160;ENSG00000134690;ENSG00000131747;ENSG00000138180;ENSG00000135476;ENSG00000090889;ENSG00000143228…
GO:0051301	cell division	http://amigo.geneontology.org/amigo/term/GO:0051301	583	34	2.72888	12.4593	0	0	332;699;983;991;995;1058;1063;3832;3833;4751;6423;7153;9133;9232;9493;9700;9928;10112;11065;11130;22974;23397;24137;54443;54478;55143;55165;57082;64151;83540;113130;146909;157313;259266	ENSG00000164611;ENSG00000157456;ENSG00000117724;ENSG00000088325;ENSG00000186185;ENSG00000112984;ENSG00000066279;ENSG00000115163;ENSG00000089685;ENSG00000175063;ENSG00000109805;ENSG00000117650;ENSG00000118193;ENSG00000138160;ENSG00000129195;ENSG00000134690;ENSG00000131747;ENSG00000138180;ENSG00000135476;ENSG00000090889;ENSG00000137812;ENSG00000143228;ENSG00000169679;ENSG00000122952;ENSG00000145423…
GO:0048285	organelle fission	http://amigo.geneontology.org/amigo/term/GO:0048285	459	31	2.14846	14.4289	0	0	699;991;995;1063;3832;3833;4288;4751;5888;7153;7272;9133;9232;9493;9700;9787;9928;11065;11130;22974;23397;24137;54443;55143;55165;64151;81930;83540;113130;146909;259266	ENSG00000164611;ENSG00000157456;ENSG00000117724;ENSG00000088325;ENSG00000121621;ENSG00000186185;ENSG00000066279;ENSG00000126787;ENSG00000148773;ENSG00000175063;ENSG00000109805;ENSG00000117650;ENSG00000118193;ENSG00000138160;ENSG00000134690;ENSG00000131747;ENSG00000138180;ENSG00000135476;ENSG00000090889;ENSG00000143228;ENSG00000169679;ENSG00000122952;ENSG00000121152;ENSG00000137807;ENSG00000112742…
GO:0000280	nuclear division	http://amigo.geneontology.org/amigo/term/GO:0000280	420	31	1.96591	15.7687	0	0	699;991;995;1063;3832;3833;4288;4751;5888;7153;7272;9133;9232;9493;9700;9787;9928;11065;11130;22974;23397;24137;54443;55143;55165;64151;81930;83540;113130;146909;259266	ENSG00000164611;ENSG00000157456;ENSG00000117724;ENSG00000088325;ENSG00000121621;ENSG00000186185;ENSG00000066279;ENSG00000126787;ENSG00000148773;ENSG00000175063;ENSG00000109805;ENSG00000117650;ENSG00000118193;ENSG00000138160;ENSG00000134690;ENSG00000131747;ENSG00000138180;ENSG00000135476;ENSG00000090889;ENSG00000143228;ENSG00000169679;ENSG00000122952;ENSG00000121152;ENSG00000137807;ENSG00000112742…
GO:0007059	chromosome segregation	http://amigo.geneontology.org/amigo/term/GO:0007059	312	26	1.46039	17.8034	0	0	332;699;991;1063;3833;4288;4751;7153;7272;9232;9493;9700;9787;9928;11130;23397;24137;55143;55165;55355;57082;64151;81930;83540;113130;146909	ENSG00000164611;ENSG00000117724;ENSG00000121621;ENSG00000186185;ENSG00000089685;ENSG00000126787;ENSG00000148773;ENSG00000123485;ENSG00000109805;ENSG00000117650;ENSG00000118193;ENSG00000134690;ENSG00000131747;ENSG00000138180;ENSG00000135476;ENSG00000090889;ENSG00000137812;ENSG00000143228;ENSG00000169679;ENSG00000122952;ENSG00000121152;ENSG00000137807;ENSG00000112742;ENSG00000237649;ENSG00000117399…
GO:0140014	mitotic nuclear division	http://amigo.geneontology.org/amigo/term/GO:0140014	282	28	1.31997	21.2126	0	0	699;991;995;1063;3832;3833;4288;4751;7272;9133;9232;9493;9700;9787;9928;11065;11130;22974;23397;24137;54443;55143;55165;64151;81930;83540;113130;146909	ENSG00000164611;ENSG00000157456;ENSG00000117724;ENSG00000088325;ENSG00000121621;ENSG00000186185;ENSG00000126787;ENSG00000148773;ENSG00000175063;ENSG00000109805;ENSG00000117650;ENSG00000118193;ENSG00000138160;ENSG00000134690;ENSG00000138180;ENSG00000135476;ENSG00000090889;ENSG00000143228;ENSG00000169679;ENSG00000122952;ENSG00000121152;ENSG00000137807;ENSG00000112742;ENSG00000237649;ENSG00000117399…
GO:0098813	nuclear chromosome segregation	http://amigo.geneontology.org/amigo/term/GO:0098813	258	23	1.20763	19.0455	0	0	699;991;1063;3833;4751;7153;7272;9232;9493;9700;9787;9928;11130;23397;24137;55143;55165;57082;64151;81930;83540;113130;146909	ENSG00000164611;ENSG00000117724;ENSG00000121621;ENSG00000186185;ENSG00000126787;ENSG00000109805;ENSG00000117650;ENSG00000118193;ENSG00000134690;ENSG00000131747;ENSG00000138180;ENSG00000135476;ENSG00000090889;ENSG00000137812;ENSG00000143228;ENSG00000169679;ENSG00000122952;ENSG00000121152;ENSG00000137807;ENSG00000112742;ENSG00000237649;ENSG00000117399;ENSG00000146670
GO:0000819	sister chromatid segregation	http://amigo.geneontology.org/amigo/term/GO:0000819	185	22	0.865939	25.406	0	0	699;991;1063;3833;4751;7153;7272;9232;9493;9700;9787;9928;11130;23397;24137;55143;55165;64151;81930;83540;113130;146909	ENSG00000164611;ENSG00000117724;ENSG00000121621;ENSG00000186185;ENSG00000126787;ENSG00000109805;ENSG00000117650;ENSG00000118193;ENSG00000134690;ENSG00000131747;ENSG00000138180;ENSG00000135476;ENSG00000090889;ENSG00000143228;ENSG00000169679;ENSG00000122952;ENSG00000121152;ENSG00000137807;ENSG00000112742;ENSG00000237649;ENSG00000117399;ENSG00000146670
GO:0000070	mitotic sister chromatid segregation	http://amigo.geneontology.org/amigo/term/GO:0000070	155	21	0.725516	28.9449	0	0	699;991;1063;3833;4751;7272;9232;9493;9700;9787;9928;11130;23397;24137;55143;55165;64151;81930;83540;113130;146909	ENSG00000164611;ENSG00000117724;ENSG00000121621;ENSG00000186185;ENSG00000126787;ENSG00000109805;ENSG00000117650;ENSG00000118193;ENSG00000134690;ENSG00000138180;ENSG00000135476;ENSG00000090889;ENSG00000143228;ENSG00000169679;ENSG00000122952;ENSG00000121152;ENSG00000137807;ENSG00000112742;ENSG00000237649;ENSG00000117399;ENSG00000146670
GO:0051276	chromosome organization	http://amigo.geneontology.org/amigo/term/GO:0051276	1143	31	5.3501	5.79429	1.11022e-16	7.76388e-14	699;983;991;1058;1063;3833;4288;4751;5888;7153;7272;9232;9493;9700;9787;9928;11130;23314;23397;24137;29128;55143;55165;55355;55723;57082;64151;81930;83540;113130;146909	ENSG00000164611;ENSG00000117724;ENSG00000121621;ENSG00000119042;ENSG00000186185;ENSG00000115163;ENSG00000126787;ENSG00000148773;ENSG00000123485;ENSG00000109805;ENSG00000117650;ENSG00000118193;ENSG00000134690;ENSG00000131747;ENSG00000138180;ENSG00000135476;ENSG00000090889;ENSG00000137812;ENSG00000143228;ENSG00000169679;ENSG00000122952;ENSG00000121152;ENSG00000170312;ENSG00000137807;ENSG00000112742…
GO:0007088	regulation of mitotic nuclear division	http://amigo.geneontology.org/amigo/term/GO:0007088	178	15	0.833173	18.0035	3.55271e-15	2.30698e-12	699;991;995;1063;3832;4288;4751;7272;9133;9232;9700;9787;11065;54443;113130	ENSG00000164611;ENSG00000157456;ENSG00000117724;ENSG00000126787;ENSG00000148773;ENSG00000175063;ENSG00000117650;ENSG00000138160;ENSG00000135476;ENSG00000169679;ENSG00000112742;ENSG00000117399;ENSG00000146670;ENSG00000011426;ENSG00000158402
GO:0010564	regulation of cell cycle process	http://amigo.geneontology.org/amigo/term/GO:0010564	689	24	3.22504	7.44178	3.9968e-15	2.42233e-12	699;983;991;995;1063;2305;3161;3832;4288;4751;5888;6241;7272;9133;9232;9493;9700;9787;9928;10112;11065;22974;54443;113130	ENSG00000164611;ENSG00000157456;ENSG00000117724;ENSG00000088325;ENSG00000111206;ENSG00000112984;ENSG00000126787;ENSG00000148773;ENSG00000175063;ENSG00000117650;ENSG00000171848;ENSG00000118193;ENSG00000138160;ENSG00000135476;ENSG00000169679;ENSG00000170312;ENSG00000137807;ENSG00000112742;ENSG00000117399;ENSG00000072571;ENSG00000146670;ENSG00000011426;ENSG00000158402;ENSG00000051180
GO:0051783	regulation of nuclear division	http://amigo.geneontology.org/amigo/term/GO:0051783	202	15	0.945511	15.8644	2.37588e-14	1.34994e-11	699;991;995;1063;3832;4288;4751;7272;9133;9232;9700;9787;11065;54443;113130	ENSG00000164611;ENSG00000157456;ENSG00000117724;ENSG00000126787;ENSG00000148773;ENSG00000175063;ENSG00000117650;ENSG00000138160;ENSG00000135476;ENSG00000169679;ENSG00000112742;ENSG00000117399;ENSG00000146670;ENSG00000011426;ENSG00000158402
GO:0044772	mitotic cell cycle phase transition	http://amigo.geneontology.org/amigo/term/GO:0044772	487	20	2.27952	8.77376	5.79536e-14	3.09916e-11	699;983;991;995;1063;2305;3161;4751;6241;7272;9133;9700;9787;9833;9928;11065;22974;54443;113130;128239	ENSG00000157456;ENSG00000117724;ENSG00000088325;ENSG00000111206;ENSG00000165304;ENSG00000183856;ENSG00000126787;ENSG00000175063;ENSG00000117650;ENSG00000171848;ENSG00000118193;ENSG00000135476;ENSG00000169679;ENSG00000170312;ENSG00000112742;ENSG00000117399;ENSG00000072571;ENSG00000146670;ENSG00000011426;ENSG00000158402
GO:0007346	regulation of mitotic cell cycle	http://amigo.geneontology.org/amigo/term/GO:0007346	578	21	2.70547	7.76204	1.32894e-13	6.71187e-11	699;983;991;995;1063;3161;3832;4288;4751;7153;7272;9133;9232;9700;9787;9928;11065;11130;22974;54443;113130	ENSG00000164611;ENSG00000157456;ENSG00000117724;ENSG00000088325;ENSG00000126787;ENSG00000148773;ENSG00000175063;ENSG00000117650;ENSG00000118193;ENSG00000138160;ENSG00000131747;ENSG00000135476;ENSG00000169679;ENSG00000122952;ENSG00000170312;ENSG00000112742;ENSG00000117399;ENSG00000072571;ENSG00000146670;ENSG00000011426;ENSG00000158402
GO:0044770	cell cycle phase transition	http://amigo.geneontology.org/amigo/term/GO:0044770	526	20	2.46207	8.12323	2.43805e-13	1.16654e-10	699;983;991;995;1063;2305;3161;4751;6241;7272;9133;9700;9787;9833;9928;11065;22974;54443;113130;128239	ENSG00000157456;ENSG00000117724;ENSG00000088325;ENSG00000111206;ENSG00000165304;ENSG00000183856;ENSG00000126787;ENSG00000175063;ENSG00000117650;ENSG00000171848;ENSG00000118193;ENSG00000135476;ENSG00000169679;ENSG00000170312;ENSG00000112742;ENSG00000117399;ENSG00000072571;ENSG00000146670;ENSG00000011426;ENSG00000158402
GO:0051726	regulation of cell cycle	http://amigo.geneontology.org/amigo/term/GO:0051726	1106	27	5.17691	5.21547	2.8888e-13	1.3131e-10	699;983;991;995;1063;2305;3161;3832;4288;4751;5888;6241;7153;7272;9133;9232;9493;9700;9787;9928;10112;11065;11130;22974;54443;113130;259266	ENSG00000164611;ENSG00000157456;ENSG00000117724;ENSG00000088325;ENSG00000111206;ENSG00000112984;ENSG00000066279;ENSG00000126787;ENSG00000148773;ENSG00000175063;ENSG00000117650;ENSG00000171848;ENSG00000118193;ENSG00000138160;ENSG00000131747;ENSG00000135476;ENSG00000169679;ENSG00000122952;ENSG00000170312;ENSG00000137807;ENSG00000112742;ENSG00000117399;ENSG00000072571;ENSG00000146670;ENSG00000011426…
GO:1902850	microtubule cytoskeleton organization involved in mitosis	http://amigo.geneontology.org/amigo/term/GO:1902850	132	11	0.617859	17.8034	2.50395e-11	1.08397e-08	991;1058;3832;3833;4751;7272;9493;9700;22974;24137;83540	ENSG00000088325;ENSG00000115163;ENSG00000117650;ENSG00000138160;ENSG00000135476;ENSG00000090889;ENSG00000143228;ENSG00000137807;ENSG00000112742;ENSG00000237649;ENSG00000117399
GO:0051983	regulation of chromosome segregation	http://amigo.geneontology.org/amigo/term/GO:0051983	101	10	0.472756	21.1526	3.79659e-11	1.56885e-08	699;991;1063;4288;4751;7272;9232;9700;9787;113130	ENSG00000164611;ENSG00000117724;ENSG00000126787;ENSG00000148773;ENSG00000117650;ENSG00000135476;ENSG00000169679;ENSG00000112742;ENSG00000117399;ENSG00000146670
GO:1903046	meiotic cell cycle process	http://amigo.geneontology.org/amigo/term/GO:1903046	186	12	0.870619	13.7833	5.9864e-11	2.36619e-08	699;991;995;5888;7153;7272;9232;9700;23397;81930;83540;259266	ENSG00000164611;ENSG00000121621;ENSG00000066279;ENSG00000131747;ENSG00000135476;ENSG00000143228;ENSG00000169679;ENSG00000121152;ENSG00000112742;ENSG00000117399;ENSG00000158402;ENSG00000051180
GO:1901990	regulation of mitotic cell cycle phase transition	http://amigo.geneontology.org/amigo/term/GO:1901990	354	15	1.65699	9.05259	7.83094e-11	2.96629e-08	699;983;991;995;1063;3161;4751;7272;9700;9787;9928;11065;22974;54443;113130	ENSG00000117724;ENSG00000088325;ENSG00000126787;ENSG00000175063;ENSG00000117650;ENSG00000118193;ENSG00000135476;ENSG00000169679;ENSG00000170312;ENSG00000112742;ENSG00000117399;ENSG00000072571;ENSG00000146670;ENSG00000011426;ENSG00000158402
GO:0051303	establishment of chromosome localization	http://amigo.geneontology.org/amigo/term/GO:0051303	77	9	0.360418	24.971	8.37423e-11	3.04521e-08	1063;3833;9787;9928;55143;55165;81930;83540;113130	ENSG00000117724;ENSG00000121621;ENSG00000126787;ENSG00000118193;ENSG00000134690;ENSG00000138180;ENSG00000143228;ENSG00000237649;ENSG00000146670
GO:0050000	chromosome localization	http://amigo.geneontology.org/amigo/term/GO:0050000	78	9	0.365098	24.6509	9.43119e-11	3.29765e-08	1063;3833;9787;9928;55143;55165;81930;83540;113130	ENSG00000117724;ENSG00000121621;ENSG00000126787;ENSG00000118193;ENSG00000134690;ENSG00000138180;ENSG00000143228;ENSG00000237649;ENSG00000146670
GO:0051321	meiotic cell cycle	http://amigo.geneontology.org/amigo/term/GO:0051321	248	13	1.16083	11.1989	1.19953e-10	4.03886e-08	699;991;995;4751;5888;7153;7272;9232;9700;23397;81930;83540;259266	ENSG00000164611;ENSG00000121621;ENSG00000066279;ENSG00000117650;ENSG00000131747;ENSG00000135476;ENSG00000143228;ENSG00000169679;ENSG00000121152;ENSG00000112742;ENSG00000117399;ENSG00000158402;ENSG00000051180
GO:1901987	regulation of cell cycle phase transition	http://amigo.geneontology.org/amigo/term/GO:1901987	386	15	1.80677	8.30211	2.6207e-10	8.50886e-08	699;983;991;995;1063;3161;4751;7272;9700;9787;9928;11065;22974;54443;113130	ENSG00000117724;ENSG00000088325;ENSG00000126787;ENSG00000175063;ENSG00000117650;ENSG00000118193;ENSG00000135476;ENSG00000169679;ENSG00000170312;ENSG00000112742;ENSG00000117399;ENSG00000072571;ENSG00000146670;ENSG00000011426;ENSG00000158402
GO:0051304	chromosome separation	http://amigo.geneontology.org/amigo/term/GO:0051304	89	9	0.416587	21.6041	3.15473e-10	9.88952e-08	699;991;1063;7153;7272;9232;9700;9787;23397	ENSG00000164611;ENSG00000117724;ENSG00000126787;ENSG00000131747;ENSG00000135476;ENSG00000169679;ENSG00000121152;ENSG00000112742;ENSG00000117399
GO:0051310	metaphase plate congression	http://amigo.geneontology.org/amigo/term/GO:0051310	60	8	0.280845	28.4855	3.35405e-10	1.01639e-07	1063;3833;9928;55143;55165;81930;83540;113130	ENSG00000117724;ENSG00000121621;ENSG00000118193;ENSG00000134690;ENSG00000138180;ENSG00000143228;ENSG00000237649;ENSG00000146670
GO:0140013	meiotic nuclear division	http://amigo.geneontology.org/amigo/term/GO:0140013	169	11	0.791047	13.9056	3.6396e-10	1.06535e-07	699;991;5888;7153;7272;9232;9700;23397;81930;83540;259266	ENSG00000164611;ENSG00000121621;ENSG00000066279;ENSG00000131747;ENSG00000135476;ENSG00000143228;ENSG00000169679;ENSG00000121152;ENSG00000112742;ENSG00000117399;ENSG00000051180
GO:0000226	microtubule cytoskeleton organization	http://amigo.geneontology.org/amigo/term/GO:0000226	540	17	2.5276	6.72574	3.75001e-10	1.06535e-07	983;991;1058;3832;3833;4751;7272;9493;9700;9928;10112;22974;24137;81930;83540;146909;259266	ENSG00000088325;ENSG00000121621;ENSG00000186185;ENSG00000112984;ENSG00000066279;ENSG00000115163;ENSG00000117650;ENSG00000118193;ENSG00000138160;ENSG00000135476;ENSG00000090889;ENSG00000143228;ENSG00000170312;ENSG00000137807;ENSG00000112742;ENSG00000237649;ENSG00000117399
GO:0007051	spindle organization	http://amigo.geneontology.org/amigo/term/GO:0007051	175	11	0.819131	13.4289	5.28566e-10	1.45612e-07	991;3832;3833;4751;7272;9493;9700;22974;24137;83540;259266	ENSG00000088325;ENSG00000066279;ENSG00000117650;ENSG00000138160;ENSG00000135476;ENSG00000090889;ENSG00000143228;ENSG00000137807;ENSG00000112742;ENSG00000237649;ENSG00000117399
GO:0007017	microtubule-based process	http://amigo.geneontology.org/amigo/term/GO:0007017	729	19	3.41227	5.56815	7.05451e-10	1.88625e-07	983;991;1058;3832;3833;4751;7272;9493;9700;9787;9928;10112;22974;24137;56992;81930;83540;146909;259266	ENSG00000088325;ENSG00000121621;ENSG00000186185;ENSG00000112984;ENSG00000066279;ENSG00000115163;ENSG00000126787;ENSG00000117650;ENSG00000118193;ENSG00000138160;ENSG00000135476;ENSG00000090889;ENSG00000143228;ENSG00000170312;ENSG00000137807;ENSG00000112742;ENSG00000237649;ENSG00000117399;ENSG00000163808;ENSG00000280610
GO:0007080	mitotic metaphase plate congression	http://amigo.geneontology.org/amigo/term/GO:0007080	47	7	0.219995	31.8189	2.02362e-09	5.2562e-07	3833;9928;55143;55165;81930;83540;113130	ENSG00000121621;ENSG00000118193;ENSG00000134690;ENSG00000138180;ENSG00000143228;ENSG00000237649;ENSG00000146670
GO:0007052	mitotic spindle organization	http://amigo.geneontology.org/amigo/term/GO:0007052	111	9	0.519563	17.3222	2.30977e-09	5.83282e-07	991;3832;3833;4751;7272;9493;22974;24137;83540	ENSG00000088325;ENSG00000117650;ENSG00000138160;ENSG00000090889;ENSG00000143228;ENSG00000137807;ENSG00000112742;ENSG00000237649;ENSG00000117399
GO:0033045	regulation of sister chromatid segregation	http://amigo.geneontology.org/amigo/term/GO:0033045	79	8	0.369779	21.6345	3.1851e-09	7.82588e-07	699;991;1063;7272;9232;9700;9787;113130	ENSG00000164611;ENSG00000117724;ENSG00000126787;ENSG00000135476;ENSG00000169679;ENSG00000112742;ENSG00000117399;ENSG00000146670
GO:0010965	regulation of mitotic sister chromatid separation	http://amigo.geneontology.org/amigo/term/GO:0010965	56	7	0.262122	26.7051	7.21554e-09	1.72622e-06	699;991;1063;7272;9232;9700;9787	ENSG00000164611;ENSG00000117724;ENSG00000126787;ENSG00000135476;ENSG00000169679;ENSG00000112742;ENSG00000117399
GO:0051306	mitotic sister chromatid separation	http://amigo.geneontology.org/amigo/term/GO:0051306	59	7	0.276164	25.3472	1.04958e-08	2.44659e-06	699;991;1063;7272;9232;9700;9787	ENSG00000164611;ENSG00000117724;ENSG00000126787;ENSG00000135476;ENSG00000169679;ENSG00000112742;ENSG00000117399
GO:1905818	regulation of chromosome separation	http://amigo.geneontology.org/amigo/term/GO:1905818	61	7	0.285526	24.5162	1.33224e-08	2.95399e-06	699;991;1063;7272;9232;9700;9787	ENSG00000164611;ENSG00000117724;ENSG00000126787;ENSG00000135476;ENSG00000169679;ENSG00000112742;ENSG00000117399
GO:0090307	mitotic spindle assembly	http://amigo.geneontology.org/amigo/term/GO:0090307	61	7	0.285526	24.5162	1.33224e-08	2.95399e-06	991;3832;3833;4751;9493;22974;24137	ENSG00000088325;ENSG00000117650;ENSG00000138160;ENSG00000090889;ENSG00000137807;ENSG00000237649;ENSG00000117399
GO:0000086	G2/M transition of mitotic cell cycle	http://amigo.geneontology.org/amigo/term/GO:0000086	194	10	0.908065	11.0124	2.296e-08	4.96975e-06	983;995;1063;2305;3161;4751;9133;9833;9928;22974	ENSG00000157456;ENSG00000117724;ENSG00000088325;ENSG00000111206;ENSG00000165304;ENSG00000117650;ENSG00000118193;ENSG00000170312;ENSG00000072571;ENSG00000158402
GO:0033047	regulation of mitotic sister chromatid segregation	http://amigo.geneontology.org/amigo/term/GO:0033047	67	7	0.31361	22.3207	2.59678e-08	5.49008e-06	699;991;1063;7272;9232;9700;9787	ENSG00000164611;ENSG00000117724;ENSG00000126787;ENSG00000135476;ENSG00000169679;ENSG00000112742;ENSG00000117399
GO:0033046	negative regulation of sister chromatid segregation	http://amigo.geneontology.org/amigo/term/GO:0033046	43	6	0.201272	29.8104	4.59402e-08	9.49187e-06	699;991;1063;7272;9232;9700	ENSG00000164611;ENSG00000117724;ENSG00000135476;ENSG00000169679;ENSG00000112742;ENSG00000117399
GO:0051985	negative regulation of chromosome segregation	http://amigo.geneontology.org/amigo/term/GO:0051985	44	6	0.205953	29.1329	5.2997e-08	1.07066e-05	699;991;1063;7272;9232;9700	ENSG00000164611;ENSG00000117724;ENSG00000135476;ENSG00000169679;ENSG00000112742;ENSG00000117399
GO:0051225	spindle assembly	http://amigo.geneontology.org/amigo/term/GO:0051225	113	8	0.528925	15.125	5.50059e-08	1.07578e-05	991;3832;3833;4751;9493;22974;24137;259266	ENSG00000088325;ENSG00000066279;ENSG00000117650;ENSG00000138160;ENSG00000090889;ENSG00000137807;ENSG00000237649;ENSG00000117399
GO:0044839	cell cycle G2/M phase transition	http://amigo.geneontology.org/amigo/term/GO:0044839	213	10	0.997	10.0301	5.56174e-08	1.07578e-05	983;995;1063;2305;3161;4751;9133;9833;9928;22974	ENSG00000157456;ENSG00000117724;ENSG00000088325;ENSG00000111206;ENSG00000165304;ENSG00000117650;ENSG00000118193;ENSG00000170312;ENSG00000072571;ENSG00000158402
GO:0010948	negative regulation of cell cycle process	http://amigo.geneontology.org/amigo/term/GO:0010948	278	11	1.30125	8.45342	6.60978e-08	1.25186e-05	699;983;991;995;1063;4751;5888;6241;7272;9232;9700	ENSG00000164611;ENSG00000117724;ENSG00000117650;ENSG00000171848;ENSG00000135476;ENSG00000169679;ENSG00000170312;ENSG00000112742;ENSG00000117399;ENSG00000158402;ENSG00000051180
GO:0051640	organelle localization	http://amigo.geneontology.org/amigo/term/GO:0051640	686	16	3.21099	4.98288	9.07941e-08	1.68451e-05	983;1058;1063;3833;4751;9493;9700;9787;9928;11149;55143;55165;81930;83540;113130;259266	ENSG00000117724;ENSG00000121621;ENSG00000066279;ENSG00000115163;ENSG00000126787;ENSG00000117650;ENSG00000118193;ENSG00000134690;ENSG00000138180;ENSG00000135476;ENSG00000143228;ENSG00000170312;ENSG00000137807;ENSG00000237649;ENSG00000146670;ENSG00000112276
GO:0006323	DNA packaging	http://amigo.geneontology.org/amigo/term/GO:0006323	171	9	0.800408	11.2443	1.01555e-07	1.84648e-05	983;1058;7153;23397;55355;55723;57082;64151;113130	ENSG00000115163;ENSG00000123485;ENSG00000109805;ENSG00000131747;ENSG00000137812;ENSG00000121152;ENSG00000170312;ENSG00000105011;ENSG00000146670
GO:0030071	regulation of mitotic metaphase/anaphase transition	http://amigo.geneontology.org/amigo/term/GO:0030071	51	6	0.238718	25.1342	1.31745e-07	2.34842e-05	699;991;1063;7272;9700;9787	ENSG00000117724;ENSG00000126787;ENSG00000135476;ENSG00000169679;ENSG00000112742;ENSG00000117399
GO:0000281	mitotic cytokinesis	http://amigo.geneontology.org/amigo/term/GO:0000281	85	7	0.397864	17.594	1.37803e-07	2.40917e-05	1058;9493;9700;10112;24137;54443;55165	ENSG00000112984;ENSG00000115163;ENSG00000138180;ENSG00000135476;ENSG00000090889;ENSG00000137807;ENSG00000011426
GO:0045132	meiotic chromosome segregation	http://amigo.geneontology.org/amigo/term/GO:0045132	87	7	0.407225	17.1895	1.61926e-07	2.77749e-05	699;7153;7272;9232;9700;23397;83540	ENSG00000164611;ENSG00000131747;ENSG00000135476;ENSG00000143228;ENSG00000169679;ENSG00000121152;ENSG00000112742
GO:1902099	regulation of metaphase/anaphase transition of cell cycle	http://amigo.geneontology.org/amigo/term/GO:1902099	53	6	0.24808	24.1858	1.66701e-07	2.80644e-05	699;991;1063;7272;9700;9787	ENSG00000117724;ENSG00000126787;ENSG00000135476;ENSG00000169679;ENSG00000112742;ENSG00000117399
GO:0007091	metaphase/anaphase transition of mitotic cell cycle	http://amigo.geneontology.org/amigo/term/GO:0007091	54	6	0.25276	23.7379	1.86845e-07	3.08837e-05	699;991;1063;7272;9700;9787	ENSG00000117724;ENSG00000126787;ENSG00000135476;ENSG00000169679;ENSG00000112742;ENSG00000117399
GO:0071103	DNA conformation change	http://amigo.geneontology.org/amigo/term/GO:0071103	245	10	1.14678	8.72004	2.05815e-07	3.34118e-05	983;1058;5888;7153;23397;55355;55723;57082;64151;113130	ENSG00000115163;ENSG00000123485;ENSG00000109805;ENSG00000131747;ENSG00000137812;ENSG00000121152;ENSG00000170312;ENSG00000105011;ENSG00000146670;ENSG00000051180
GO:0044784	metaphase/anaphase transition of cell cycle	http://amigo.geneontology.org/amigo/term/GO:0044784	56	6	0.262122	22.8901	2.33155e-07	3.71862e-05	699;991;1063;7272;9700;9787	ENSG00000117724;ENSG00000126787;ENSG00000135476;ENSG00000169679;ENSG00000112742;ENSG00000117399
GO:0045786	negative regulation of cell cycle	http://amigo.geneontology.org/amigo/term/GO:0045786	559	14	2.61654	5.35058	2.75677e-07	4.321e-05	699;983;991;995;1063;2305;4751;5888;6241;7153;7272;9232;9700;11130	ENSG00000164611;ENSG00000117724;ENSG00000111206;ENSG00000117650;ENSG00000171848;ENSG00000131747;ENSG00000135476;ENSG00000169679;ENSG00000122952;ENSG00000170312;ENSG00000112742;ENSG00000117399;ENSG00000158402;ENSG00000051180
GO:0033044	regulation of chromosome organization	http://amigo.geneontology.org/amigo/term/GO:0033044	329	11	1.53997	7.14301	3.59747e-07	5.54316e-05	699;991;1063;4288;4751;7153;7272;9232;9700;9787;113130	ENSG00000164611;ENSG00000117724;ENSG00000126787;ENSG00000148773;ENSG00000117650;ENSG00000131747;ENSG00000135476;ENSG00000169679;ENSG00000112742;ENSG00000117399;ENSG00000146670
GO:0061640	cytoskeleton-dependent cytokinesis	http://amigo.geneontology.org/amigo/term/GO:0061640	98	7	0.458713	15.2601	3.67939e-07	5.57489e-05	1058;9493;9700;10112;24137;54443;55165	ENSG00000112984;ENSG00000115163;ENSG00000138180;ENSG00000135476;ENSG00000090889;ENSG00000137807;ENSG00000011426
GO:0007018	microtubule-based movement	http://amigo.geneontology.org/amigo/term/GO:0007018	271	10	1.26848	7.88343	5.21364e-07	7.77003e-05	3832;3833;9493;9787;9928;10112;24137;56992;81930;146909	ENSG00000121621;ENSG00000186185;ENSG00000112984;ENSG00000126787;ENSG00000118193;ENSG00000138160;ENSG00000090889;ENSG00000137807;ENSG00000237649;ENSG00000163808;ENSG00000280610
GO:0000910	cytokinesis	http://amigo.geneontology.org/amigo/term/GO:0000910	159	8	0.744239	10.7492	7.66492e-07	0.00011239	1058;9493;9700;9928;10112;24137;54443;55165	ENSG00000112984;ENSG00000115163;ENSG00000118193;ENSG00000138180;ENSG00000135476;ENSG00000090889;ENSG00000137807;ENSG00000011426
GO:2000816	negative regulation of mitotic sister chromatid separation	http://amigo.geneontology.org/amigo/term/GO:2000816	38	5	0.177868	28.1107	8.77657e-07	0.000126647	699;991;1063;7272;9232	ENSG00000164611;ENSG00000117724;ENSG00000169679;ENSG00000112742;ENSG00000117399
GO:1905819	negative regulation of chromosome separation	http://amigo.geneontology.org/amigo/term/GO:1905819	39	5	0.182549	27.3899	1.00305e-06	0.000141909	699;991;1063;7272;9232	ENSG00000164611;ENSG00000117724;ENSG00000169679;ENSG00000112742;ENSG00000117399
GO:0007093	mitotic cell cycle checkpoint	http://amigo.geneontology.org/amigo/term/GO:0007093	165	8	0.772324	10.3584	1.01464e-06	0.000141909	699;983;991;995;1063;7153;7272;11130	ENSG00000117724;ENSG00000131747;ENSG00000169679;ENSG00000122952;ENSG00000170312;ENSG00000112742;ENSG00000117399;ENSG00000158402
GO:1901992	positive regulation of mitotic cell cycle phase transition	http://amigo.geneontology.org/amigo/term/GO:1901992	74	6	0.346375	17.3222	1.24444e-06	0.000171413	983;995;9700;9787;11065;113130	ENSG00000126787;ENSG00000175063;ENSG00000135476;ENSG00000170312;ENSG00000146670;ENSG00000158402
GO:0033048	negative regulation of mitotic sister chromatid segregation	http://amigo.geneontology.org/amigo/term/GO:0033048	41	5	0.191911	26.0538	1.29606e-06	0.000175858	699;991;1063;7272;9232	ENSG00000164611;ENSG00000117724;ENSG00000169679;ENSG00000112742;ENSG00000117399
GO:0030261	chromosome condensation	http://amigo.geneontology.org/amigo/term/GO:0030261	42	5	0.196591	25.4335	1.46585e-06	0.000195971	983;7153;23397;64151;113130	ENSG00000109805;ENSG00000131747;ENSG00000121152;ENSG00000170312;ENSG00000146670
GO:0007010	cytoskeleton organization	http://amigo.geneontology.org/amigo/term/GO:0007010	1300	20	6.08497	3.28679	1.49147e-06	0.000196507	983;991;1058;3832;3833;4751;7272;9493;9700;9928;10112;22974;24137;54443;81624;81930;83540;146909;259266;286077	ENSG00000088325;ENSG00000121621;ENSG00000186185;ENSG00000112984;ENSG00000066279;ENSG00000115163;ENSG00000117650;ENSG00000118193;ENSG00000138160;ENSG00000135476;ENSG00000090889;ENSG00000143228;ENSG00000180921;ENSG00000170312;ENSG00000137807;ENSG00000112742;ENSG00000237649;ENSG00000117399;ENSG00000139734;ENSG00000011426
GO:0008283	cell proliferation	http://amigo.geneontology.org/amigo/term/GO:0008283	1986	25	9.29597	2.68934	2.10697e-06	0.000273636	332;699;983;991;995;1063;1296;1311;1545;2305;4288;6423;6424;7272;9133;9787;9833;9928;22974;26011;29128;56992;115908;128239;259266	ENSG00000105664;ENSG00000157456;ENSG00000106483;ENSG00000117724;ENSG00000088325;ENSG00000111206;ENSG00000171812;ENSG00000165304;ENSG00000183856;ENSG00000066279;ENSG00000138061;ENSG00000089685;ENSG00000126787;ENSG00000148773;ENSG00000118193;ENSG00000164932;ENSG00000149256;ENSG00000169679;ENSG00000145423;ENSG00000170312;ENSG00000112742;ENSG00000117399;ENSG00000276043;ENSG00000163808;ENSG00000158402…
GO:0051656	establishment of organelle localization	http://amigo.geneontology.org/amigo/term/GO:0051656	494	12	2.31229	5.18966	2.95967e-06	0.00037854	1058;1063;3833;9493;9700;9787;9928;55143;55165;81930;83540;113130	ENSG00000117724;ENSG00000121621;ENSG00000115163;ENSG00000126787;ENSG00000118193;ENSG00000134690;ENSG00000138180;ENSG00000135476;ENSG00000143228;ENSG00000137807;ENSG00000237649;ENSG00000146670
GO:0045930	negative regulation of mitotic cell cycle	http://amigo.geneontology.org/amigo/term/GO:0045930	256	9	1.19827	7.51082	2.99801e-06	0.00037854	699;983;991;995;1063;7153;7272;9232;11130	ENSG00000164611;ENSG00000117724;ENSG00000131747;ENSG00000169679;ENSG00000122952;ENSG00000170312;ENSG00000112742;ENSG00000117399;ENSG00000158402
GO:0071459	protein localization to chromosome, centromeric region	http://amigo.geneontology.org/amigo/term/GO:0071459	22	4	0.102976	38.8438	3.04726e-06	0.000379488	983;1058;7272;57082	ENSG00000115163;ENSG00000137812;ENSG00000170312;ENSG00000112742
GO:0030199	collagen fibril organization	http://amigo.geneontology.org/amigo/term/GO:0030199	49	5	0.229357	21.8001	3.20299e-06	0.000393491	1278;1301;1311;1545;6423	ENSG00000105664;ENSG00000138061;ENSG00000145423;ENSG00000164692;ENSG00000060718
GO:1901989	positive regulation of cell cycle phase transition	http://amigo.geneontology.org/amigo/term/GO:1901989	88	6	0.411906	14.5664	3.45651e-06	0.000418975	983;995;9700;9787;11065;113130	ENSG00000126787;ENSG00000175063;ENSG00000135476;ENSG00000170312;ENSG00000146670;ENSG00000158402
GO:0045839	negative regulation of mitotic nuclear division	http://amigo.geneontology.org/amigo/term/GO:0045839	51	5	0.238718	20.9452	3.91702e-06	0.000468547	699;991;1063;7272;9232	ENSG00000164611;ENSG00000117724;ENSG00000169679;ENSG00000112742;ENSG00000117399
GO:2001251	negative regulation of chromosome organization	http://amigo.geneontology.org/amigo/term/GO:2001251	140	7	0.655305	10.6821	4.08334e-06	0.000482099	699;991;1063;7153;7272;9232;9700	ENSG00000164611;ENSG00000117724;ENSG00000131747;ENSG00000135476;ENSG00000169679;ENSG00000112742;ENSG00000117399
GO:0051307	meiotic chromosome separation	http://amigo.geneontology.org/amigo/term/GO:0051307	25	4	0.117019	34.1826	5.21383e-06	0.000607679	7153;7272;9700;23397	ENSG00000131747;ENSG00000135476;ENSG00000121152;ENSG00000112742
GO:0006928	movement of cell or subcellular component	http://amigo.geneontology.org/amigo/term/GO:0006928	1967	24	9.20703	2.6067	6.29124e-06	0.000723971	627;983;1278;1545;3832;3833;6423;9358;9493;9787;9928;10112;11149;23314;24137;54443;55789;56992;81930;115908;146909;259266;284217;286077	ENSG00000198542;ENSG00000176697;ENSG00000121621;ENSG00000119042;ENSG00000186185;ENSG00000112984;ENSG00000066279;ENSG00000138061;ENSG00000126787;ENSG00000118193;ENSG00000138160;ENSG00000164932;ENSG00000101680;ENSG00000090889;ENSG00000180921;ENSG00000145423;ENSG00000170312;ENSG00000137807;ENSG00000164692;ENSG00000237649;ENSG00000035499;ENSG00000112276;ENSG00000011426;ENSG00000163808;ENSG00000280610
GO:0010389	regulation of G2/M transition of mitotic cell cycle	http://amigo.geneontology.org/amigo/term/GO:0010389	150	7	0.702112	9.96991	6.44212e-06	0.000732067	983;995;1063;3161;4751;9928;22974	ENSG00000117724;ENSG00000088325;ENSG00000117650;ENSG00000118193;ENSG00000170312;ENSG00000072571;ENSG00000158402
GO:0000075	cell cycle checkpoint	http://amigo.geneontology.org/amigo/term/GO:0000075	216	8	1.01104	7.91263	7.53354e-06	0.000845524	699;983;991;995;1063;7153;7272;11130	ENSG00000117724;ENSG00000131747;ENSG00000169679;ENSG00000122952;ENSG00000170312;ENSG00000112742;ENSG00000117399;ENSG00000158402
GO:0051784	negative regulation of nuclear division	http://amigo.geneontology.org/amigo/term/GO:0051784	59	5	0.276164	18.1052	8.10794e-06	0.000898893	699;991;1063;7272;9232	ENSG00000164611;ENSG00000117724;ENSG00000169679;ENSG00000112742;ENSG00000117399
GO:1902749	regulation of cell cycle G2/M phase transition	http://amigo.geneontology.org/amigo/term/GO:1902749	167	7	0.781685	8.95501	1.30084e-05	0.00142481	983;995;1063;3161;4751;9928;22974	ENSG00000117724;ENSG00000088325;ENSG00000117650;ENSG00000118193;ENSG00000170312;ENSG00000072571;ENSG00000158402
GO:0033043	regulation of organelle organization	http://amigo.geneontology.org/amigo/term/GO:0033043	1245	18	5.82753	3.08879	1.32801e-05	0.00143725	699;991;995;1063;3832;4288;4751;7153;7272;9133;9232;9700;9787;11065;22974;54443;81930;113130	ENSG00000164611;ENSG00000157456;ENSG00000117724;ENSG00000088325;ENSG00000121621;ENSG00000126787;ENSG00000148773;ENSG00000175063;ENSG00000117650;ENSG00000138160;ENSG00000131747;ENSG00000135476;ENSG00000169679;ENSG00000112742;ENSG00000117399;ENSG00000146670;ENSG00000011426;ENSG00000158402
GO:0022414	reproductive process	http://amigo.geneontology.org/amigo/term/GO:0022414	1403	19	6.56709	2.89321	1.82992e-05	0.00189105	699;983;991;995;3833;4751;5888;6423;7153;7272;9232;9700;23397;55723;57082;81624;81930;83540;259266	ENSG00000164611;ENSG00000121621;ENSG00000066279;ENSG00000117650;ENSG00000131747;ENSG00000135476;ENSG00000137812;ENSG00000143228;ENSG00000169679;ENSG00000145423;ENSG00000121152;ENSG00000170312;ENSG00000112742;ENSG00000105011;ENSG00000237649;ENSG00000117399;ENSG00000139734;ENSG00000158402;ENSG00000051180
GO:0007094	mitotic spindle assembly checkpoint	http://amigo.geneontology.org/amigo/term/GO:0007094	34	4	0.159145	25.1342	1.85132e-05	0.00189105	699;991;1063;7272	ENSG00000117724;ENSG00000169679;ENSG00000112742;ENSG00000117399
GO:0031577	spindle checkpoint	http://amigo.geneontology.org/amigo/term/GO:0031577	34	4	0.159145	25.1342	1.85132e-05	0.00189105	699;991;1063;7272	ENSG00000117724;ENSG00000169679;ENSG00000112742;ENSG00000117399
GO:0071173	spindle assembly checkpoint	http://amigo.geneontology.org/amigo/term/GO:0071173	34	4	0.159145	25.1342	1.85132e-05	0.00189105	699;991;1063;7272	ENSG00000117724;ENSG00000169679;ENSG00000112742;ENSG00000117399
GO:0071174	mitotic spindle checkpoint	http://amigo.geneontology.org/amigo/term/GO:0071174	34	4	0.159145	25.1342	1.85132e-05	0.00189105	699;991;1063;7272	ENSG00000117724;ENSG00000169679;ENSG00000112742;ENSG00000117399
GO:0000003	reproduction	http://amigo.geneontology.org/amigo/term/GO:0000003	1406	19	6.58113	2.88704	1.88574e-05	0.0019048	699;983;991;995;3833;4751;5888;6423;7153;7272;9232;9700;23397;55723;57082;81624;81930;83540;259266	ENSG00000164611;ENSG00000121621;ENSG00000066279;ENSG00000117650;ENSG00000131747;ENSG00000135476;ENSG00000137812;ENSG00000143228;ENSG00000169679;ENSG00000145423;ENSG00000121152;ENSG00000170312;ENSG00000112742;ENSG00000105011;ENSG00000237649;ENSG00000117399;ENSG00000139734;ENSG00000158402;ENSG00000051180
GO:0045841	negative regulation of mitotic metaphase/anaphase transition	http://amigo.geneontology.org/amigo/term/GO:0045841	36	4	0.168507	23.7379	2.33484e-05	0.00233253	699;991;1063;7272	ENSG00000117724;ENSG00000169679;ENSG00000112742;ENSG00000117399
GO:1902100	negative regulation of metaphase/anaphase transition of cell cycle	http://amigo.geneontology.org/amigo/term/GO:1902100	37	4	0.173188	23.0963	2.60858e-05	0.00254996	699;991;1063;7272	ENSG00000117724;ENSG00000169679;ENSG00000112742;ENSG00000117399
GO:0031145	anaphase-promoting complex-dependent catabolic process	http://amigo.geneontology.org/amigo/term/GO:0031145	37	4	0.173188	23.0963	2.60858e-05	0.00254996	983;991;9232;11065	ENSG00000164611;ENSG00000175063;ENSG00000170312;ENSG00000117399
GO:0032506	cytokinetic process	http://amigo.geneontology.org/amigo/term/GO:0032506	39	4	0.182549	21.9119	3.2257e-05	0.00311966	9493;10112;54443;55165	ENSG00000112984;ENSG00000138180;ENSG00000137807;ENSG00000011426
GO:0006336	DNA replication-independent nucleosome assembly	http://amigo.geneontology.org/amigo/term/GO:0006336	40	4	0.18723	21.3641	3.57142e-05	0.00341766	1058;55355;55723;57082	ENSG00000115163;ENSG00000123485;ENSG00000137812;ENSG00000105011
GO:0090068	positive regulation of cell cycle process	http://amigo.geneontology.org/amigo/term/GO:0090068	270	8	1.2638	6.3301	3.76662e-05	0.00356691	983;995;9493;9700;9787;9928;11065;113130	ENSG00000126787;ENSG00000175063;ENSG00000118193;ENSG00000135476;ENSG00000170312;ENSG00000137807;ENSG00000146670;ENSG00000158402
GO:0034502	protein localization to chromosome	http://amigo.geneontology.org/amigo/term/GO:0034502	81	5	0.379141	13.1877	3.82971e-05	0.00358927	983;1058;7272;57082;113130	ENSG00000115163;ENSG00000137812;ENSG00000170312;ENSG00000112742;ENSG00000146670
GO:0034724	DNA replication-independent nucleosome organization	http://amigo.geneontology.org/amigo/term/GO:0034724	41	4	0.191911	20.843	3.94351e-05	0.00365821	1058;55355;55723;57082	ENSG00000115163;ENSG00000123485;ENSG00000137812;ENSG00000105011
GO:0034508	centromere complex assembly	http://amigo.geneontology.org/amigo/term/GO:0034508	42	4	0.196591	20.3468	4.34318e-05	0.00398827	1058;1063;55355;57082	ENSG00000117724;ENSG00000115163;ENSG00000123485;ENSG00000137812
GO:0006890	retrograde vesicle-mediated transport, Golgi to ER	http://amigo.geneontology.org/amigo/term/GO:0006890	86	5	0.402544	12.421	5.11162e-05	0.00464698	3832;9493;24137;56992;81930	ENSG00000121621;ENSG00000138160;ENSG00000090889;ENSG00000137807;ENSG00000163808;ENSG00000280610
GO:0007076	mitotic chromosome condensation	http://amigo.geneontology.org/amigo/term/GO:0007076	16	3	0.074892	40.0577	5.28755e-05	0.00475932	23397;64151;113130	ENSG00000109805;ENSG00000121152;ENSG00000146670
GO:0045787	positive regulation of cell cycle	http://amigo.geneontology.org/amigo/term/GO:0045787	374	9	1.7506	5.14109	6.10943e-05	0.00544518	983;995;9133;9493;9700;9787;9928;11065;113130	ENSG00000157456;ENSG00000126787;ENSG00000175063;ENSG00000118193;ENSG00000135476;ENSG00000170312;ENSG00000137807;ENSG00000146670;ENSG00000158402
GO:0034501	protein localization to kinetochore	http://amigo.geneontology.org/amigo/term/GO:0034501	17	3	0.0795727	37.7014	6.39897e-05	0.00564787	983;7272;57082	ENSG00000137812;ENSG00000170312;ENSG00000112742
GO:0045931	positive regulation of mitotic cell cycle	http://amigo.geneontology.org/amigo/term/GO:0045931	147	6	0.68807	8.72004	6.4802e-05	0.00566456	983;995;9700;9787;11065;113130	ENSG00000126787;ENSG00000175063;ENSG00000135476;ENSG00000170312;ENSG00000146670;ENSG00000158402
GO:0051445	regulation of meiotic cell cycle	http://amigo.geneontology.org/amigo/term/GO:0051445	48	4	0.224676	17.8034	7.39132e-05	0.00639948	991;995;7272;259266	ENSG00000066279;ENSG00000112742;ENSG00000117399;ENSG00000158402
GO:0007096	regulation of exit from mitosis	http://amigo.geneontology.org/amigo/term/GO:0007096	18	3	0.0842535	35.6068	7.6529e-05	0.00656345	11065;54443;113130	ENSG00000175063;ENSG00000146670;ENSG00000011426
GO:0019886	antigen processing and presentation of exogenous peptide antigen via MHC class II	http://amigo.geneontology.org/amigo/term/GO:0019886	97	5	0.454033	11.0124	9.08778e-05	0.00772121	3832;9493;24137;56992;81930	ENSG00000121621;ENSG00000138160;ENSG00000090889;ENSG00000137807;ENSG00000163808;ENSG00000280610
GO:0045840	positive regulation of mitotic nuclear division	http://amigo.geneontology.org/amigo/term/GO:0045840	51	4	0.238718	16.7562	9.39233e-05	0.00790608	9700;9787;11065;113130	ENSG00000126787;ENSG00000175063;ENSG00000135476;ENSG00000146670
GO:0051302	regulation of cell division	http://amigo.geneontology.org/amigo/term/GO:0051302	158	6	0.739558	8.11295	9.66352e-05	0.00805973	6423;9493;9928;10112;146909;259266	ENSG00000186185;ENSG00000112984;ENSG00000066279;ENSG00000118193;ENSG00000145423;ENSG00000137807
GO:0002495	antigen processing and presentation of peptide antigen via MHC class II	http://amigo.geneontology.org/amigo/term/GO:0002495	100	5	0.468075	10.6821	0.000105013	0.00867886	3832;9493;24137;56992;81930	ENSG00000121621;ENSG00000138160;ENSG00000090889;ENSG00000137807;ENSG00000163808;ENSG00000280610
GO:0002504	antigen processing and presentation of peptide or polysaccharide antigen via MHC class II	http://amigo.geneontology.org/amigo/term/GO:0002504	101	5	0.472756	10.5763	0.000110081	0.00901577	3832;9493;24137;56992;81930	ENSG00000121621;ENSG00000138160;ENSG00000090889;ENSG00000137807;ENSG00000163808;ENSG00000280610
GO:0001501	skeletal system development	http://amigo.geneontology.org/amigo/term/GO:0001501	506	10	2.36846	4.22215	0.000120421	0.00977452	1009;1278;1300;1301;1311;2019;5307;6423;6424;23314	ENSG00000105664;ENSG00000106483;ENSG00000069011;ENSG00000123500;ENSG00000140937;ENSG00000119042;ENSG00000163064;ENSG00000145423;ENSG00000164692;ENSG00000060718
GO:0051383	kinetochore organization	http://amigo.geneontology.org/amigo/term/GO:0051383	21	3	0.0982957	30.5201	0.000123479	0.00993408	1058;1063;83540	ENSG00000117724;ENSG00000115163;ENSG00000143228
GO:0007062	sister chromatid cohesion	http://amigo.geneontology.org/amigo/term/GO:0007062	55	4	0.257441	15.5375	0.00012638	0.0100783	699;991;9700;113130	ENSG00000135476;ENSG00000169679;ENSG00000117399;ENSG00000146670
GO:1901991	negative regulation of mitotic cell cycle phase transition	http://amigo.geneontology.org/amigo/term/GO:1901991	169	6	0.791047	7.58489	0.000139834	0.0110542	699;983;991;995;1063;7272	ENSG00000117724;ENSG00000169679;ENSG00000170312;ENSG00000112742;ENSG00000117399;ENSG00000158402
GO:0007063	regulation of sister chromatid cohesion	http://amigo.geneontology.org/amigo/term/GO:0007063	22	3	0.102976	29.1329	0.000142495	0.0111674	699;9700;113130	ENSG00000135476;ENSG00000169679;ENSG00000146670
GO:0070925	organelle assembly	http://amigo.geneontology.org/amigo/term/GO:0070925	858	13	4.01608	3.23699	0.000160619	0.0124803	983;991;1058;1063;3832;3833;4751;9493;22974;24137;54443;57082;259266	ENSG00000117724;ENSG00000088325;ENSG00000066279;ENSG00000115163;ENSG00000117650;ENSG00000138160;ENSG00000090889;ENSG00000137812;ENSG00000170312;ENSG00000137807;ENSG00000237649;ENSG00000117399;ENSG00000011426
GO:0061982	meiosis I cell cycle process	http://amigo.geneontology.org/amigo/term/GO:0061982	116	5	0.542967	9.20866	0.000211071	0.0162614	995;5888;7153;9232;9700	ENSG00000164611;ENSG00000131747;ENSG00000135476;ENSG00000158402;ENSG00000051180
GO:0031536	positive regulation of exit from mitosis	http://amigo.geneontology.org/amigo/term/GO:0031536	5	2	0.0234037	85.4564	0.000214332	0.0162955	11065;113130	ENSG00000175063;ENSG00000146670
GO:0030198	extracellular matrix organization	http://amigo.geneontology.org/amigo/term/GO:0030198	347	8	1.62422	4.92544	0.000215098	0.0162955	1278;1296;1300;1301;1311;1545;6423;284217	ENSG00000105664;ENSG00000123500;ENSG00000171812;ENSG00000138061;ENSG00000101680;ENSG00000145423;ENSG00000164692;ENSG00000060718
GO:0051785	positive regulation of nuclear division	http://amigo.geneontology.org/amigo/term/GO:0051785	64	4	0.299568	13.3526	0.00022806	0.0171347	9700;9787;11065;113130	ENSG00000126787;ENSG00000175063;ENSG00000135476;ENSG00000146670
GO:1901988	negative regulation of cell cycle phase transition	http://amigo.geneontology.org/amigo/term/GO:1901988	186	6	0.870619	6.89165	0.000235348	0.0175373	699;983;991;995;1063;7272	ENSG00000117724;ENSG00000169679;ENSG00000170312;ENSG00000112742;ENSG00000117399;ENSG00000158402
GO:0002478	antigen processing and presentation of exogenous peptide antigen	http://amigo.geneontology.org/amigo/term/GO:0002478	121	5	0.566371	8.82814	0.000256899	0.0189875	3832;9493;24137;56992;81930	ENSG00000121621;ENSG00000138160;ENSG00000090889;ENSG00000137807;ENSG00000163808;ENSG00000280610
GO:0007276	gamete generation	http://amigo.geneontology.org/amigo/term/GO:0007276	675	11	3.15951	3.48156	0.000291709	0.0213865	995;3833;7153;7272;9232;23397;55723;57082;81624;81930;259266	ENSG00000164611;ENSG00000121621;ENSG00000066279;ENSG00000131747;ENSG00000137812;ENSG00000121152;ENSG00000112742;ENSG00000105011;ENSG00000237649;ENSG00000139734;ENSG00000158402
GO:0061304	retinal blood vessel morphogenesis	http://amigo.geneontology.org/amigo/term/GO:0061304	6	2	0.0280845	71.2137	0.000320521	0.0222432	1545;284217	ENSG00000138061;ENSG00000101680
GO:2000371	regulation of DNA topoisomerase (ATP-hydrolyzing) activity	http://amigo.geneontology.org/amigo/term/GO:2000371	6	2	0.0280845	71.2137	0.000320521	0.0222432	23397;29128	ENSG00000121152;ENSG00000276043
GO:2000373	positive regulation of DNA topoisomerase (ATP-hydrolyzing) activity	http://amigo.geneontology.org/amigo/term/GO:2000373	6	2	0.0280845	71.2137	0.000320521	0.0222432	23397;29128	ENSG00000121152;ENSG00000276043
GO:0000912	assembly of actomyosin apparatus involved in cytokinesis	http://amigo.geneontology.org/amigo/term/GO:0000912	6	2	0.0280845	71.2137	0.000320521	0.0222432	9493;54443	ENSG00000137807;ENSG00000011426
GO:0000915	actomyosin contractile ring assembly	http://amigo.geneontology.org/amigo/term/GO:0000915	6	2	0.0280845	71.2137	0.000320521	0.0222432	9493;54443	ENSG00000137807;ENSG00000011426
GO:0016321	female meiosis chromosome segregation	http://amigo.geneontology.org/amigo/term/GO:0016321	6	2	0.0280845	71.2137	0.000320521	0.0222432	7272;23397	ENSG00000121152;ENSG00000112742
GO:2000051	negative regulation of non-canonical Wnt signaling pathway	http://amigo.geneontology.org/amigo/term/GO:2000051	6	2	0.0280845	71.2137	0.000320521	0.0222432	6423;6424	ENSG00000106483;ENSG00000145423
GO:0010639	negative regulation of organelle organization	http://amigo.geneontology.org/amigo/term/GO:0010639	371	8	1.73656	4.60681	0.000337505	0.0232444	699;991;1063;4751;7153;7272;9232;9700	ENSG00000164611;ENSG00000117724;ENSG00000117650;ENSG00000131747;ENSG00000135476;ENSG00000169679;ENSG00000112742;ENSG00000117399
GO:0019884	antigen processing and presentation of exogenous antigen	http://amigo.geneontology.org/amigo/term/GO:0019884	129	5	0.603817	8.28066	0.000345497	0.0236159	3832;9493;24137;56992;81930	ENSG00000121621;ENSG00000138160;ENSG00000090889;ENSG00000137807;ENSG00000163808;ENSG00000280610
GO:0007143	female meiotic nuclear division	http://amigo.geneontology.org/amigo/term/GO:0007143	30	3	0.140422	21.3641	0.000365681	0.0246252	7153;7272;23397	ENSG00000131747;ENSG00000121152;ENSG00000112742
GO:0010458	exit from mitosis	http://amigo.geneontology.org/amigo/term/GO:0010458	30	3	0.140422	21.3641	0.000365681	0.0246252	11065;54443;113130	ENSG00000175063;ENSG00000146670;ENSG00000011426
GO:0034080	CENP-A containing nucleosome assembly	http://amigo.geneontology.org/amigo/term/GO:0034080	31	3	0.145103	20.6749	0.000403501	0.0265984	1058;55355;57082	ENSG00000115163;ENSG00000123485;ENSG00000137812
GO:0061641	CENP-A containing chromatin organization	http://amigo.geneontology.org/amigo/term/GO:0061641	31	3	0.145103	20.6749	0.000403501	0.0265984	1058;55355;57082	ENSG00000115163;ENSG00000123485;ENSG00000137812
GO:0019953	sexual reproduction	http://amigo.geneontology.org/amigo/term/GO:0019953	820	12	3.83821	3.12645	0.000404443	0.0265984	983;995;3833;7153;7272;9232;23397;55723;57082;81624;81930;259266	ENSG00000164611;ENSG00000121621;ENSG00000066279;ENSG00000131747;ENSG00000137812;ENSG00000121152;ENSG00000170312;ENSG00000112742;ENSG00000105011;ENSG00000237649;ENSG00000139734;ENSG00000158402
GO:0065004	protein-DNA complex assembly	http://amigo.geneontology.org/amigo/term/GO:0065004	206	6	0.964234	6.22255	0.000406685	0.0265984	1058;1063;5888;55355;55723;57082	ENSG00000117724;ENSG00000115163;ENSG00000123485;ENSG00000137812;ENSG00000105011;ENSG00000051180
GO:0048002	antigen processing and presentation of peptide antigen	http://amigo.geneontology.org/amigo/term/GO:0048002	135	5	0.631901	7.91263	0.000425829	0.0276515	3832;9493;24137;56992;81930	ENSG00000121621;ENSG00000138160;ENSG00000090889;ENSG00000137807;ENSG00000163808;ENSG00000280610
GO:0008608	attachment of spindle microtubules to kinetochore	http://amigo.geneontology.org/amigo/term/GO:0008608	32	3	0.149784	20.0288	0.000443747	0.0284406	4751;57082;83540	ENSG00000117650;ENSG00000137812;ENSG00000143228
GO:0035989	tendon development	http://amigo.geneontology.org/amigo/term/GO:0035989	7	2	0.0327652	61.0403	0.000447366	0.0284406	1301;1311	ENSG00000105664;ENSG00000060718
GO:0044837	actomyosin contractile ring organization	http://amigo.geneontology.org/amigo/term/GO:0044837	7	2	0.0327652	61.0403	0.000447366	0.0284406	9493;54443	ENSG00000137807;ENSG00000011426
GO:0031055	chromatin remodeling at centromere	http://amigo.geneontology.org/amigo/term/GO:0031055	34	3	0.159145	18.8507	0.00053177	0.0335717	1058;55355;57082	ENSG00000115163;ENSG00000123485;ENSG00000137812
GO:0043062	extracellular structure organization	http://amigo.geneontology.org/amigo/term/GO:0043062	400	8	1.8723	4.27282	0.000555966	0.0348572	1278;1296;1300;1301;1311;1545;6423;284217	ENSG00000105664;ENSG00000123500;ENSG00000171812;ENSG00000138061;ENSG00000101680;ENSG00000145423;ENSG00000164692;ENSG00000060718
GO:0009790	embryo development	http://amigo.geneontology.org/amigo/term/GO:0009790	980	13	4.58713	2.83401	0.000579834	0.0361046	983;1301;2019;4751;5307;6423;7153;9133;23314;26011;55723;115908;284217	ENSG00000157456;ENSG00000069011;ENSG00000119042;ENSG00000163064;ENSG00000117650;ENSG00000164932;ENSG00000149256;ENSG00000131747;ENSG00000101680;ENSG00000145423;ENSG00000170312;ENSG00000105011;ENSG00000060718
GO:0044771	meiotic cell cycle phase transition	http://amigo.geneontology.org/amigo/term/GO:0044771	8	2	0.037446	53.4103	0.000594678	0.0362833	995;7272	ENSG00000112742;ENSG00000158402
GO:1901993	regulation of meiotic cell cycle phase transition	http://amigo.geneontology.org/amigo/term/GO:1901993	8	2	0.037446	53.4103	0.000594678	0.0362833	995;7272	ENSG00000112742;ENSG00000158402
GO:0046602	regulation of mitotic centrosome separation	http://amigo.geneontology.org/amigo/term/GO:0046602	8	2	0.037446	53.4103	0.000594678	0.0362833	3832;4751	ENSG00000117650;ENSG00000138160
GO:0010911	regulation of isomerase activity	http://amigo.geneontology.org/amigo/term/GO:0010911	9	2	0.0421267	47.4758	0.000762266	0.0449984	23397;29128	ENSG00000121152;ENSG00000276043
GO:0010912	positive regulation of isomerase activity	http://amigo.geneontology.org/amigo/term/GO:0010912	9	2	0.0421267	47.4758	0.000762266	0.0449984	23397;29128	ENSG00000121152;ENSG00000276043
GO:0045842	positive regulation of mitotic metaphase/anaphase transition	http://amigo.geneontology.org/amigo/term/GO:0045842	9	2	0.0421267	47.4758	0.000762266	0.0449984	9700;9787	ENSG00000126787;ENSG00000135476
GO:1901970	positive regulation of mitotic sister chromatid separation	http://amigo.geneontology.org/amigo/term/GO:1901970	9	2	0.0421267	47.4758	0.000762266	0.0449984	9700;9787	ENSG00000126787;ENSG00000135476
GO:0051256	mitotic spindle midzone assembly	http://amigo.geneontology.org/amigo/term/GO:0051256	9	2	0.0421267	47.4758	0.000762266	0.0449984	9493;24137	ENSG00000090889;ENSG00000137807
