# Supplementary material for: A comprehensive characterisation of phaeochromocytoma and paraganglioma tumours through histone protein profiling, DNA methylation and transcriptomic analysis genome wide
Source: Clin Epigenetics. 2023 Dec 20;15:196. doi: 10.1186/s13148-023-01598-3 (PMC10734084; doi:10.1186/s13148-023-01598-3)
Supplement: Supplementary file 19 — Additional file 19. Table S13. In Molecular Function gene sets (Figure 4D) “ATP-dependent microtubule motor activity, plus-end-directed” (GO:0008574, ER=37.164, FDR < 0.001), “microtubule motor activity” (GO:0003777, ER=26.194, FDR=1 x 10-7) and “extracellular matrix structural constituent conferring tensile strength” (GO:0030020, ER=26.115, FDR < 0.01) were the most enriched. [file 13148_2023_1598_MOESM19_ESM.xlsx]

## Sheet: enrichment_results_wg_result158
geneSet	description	link	size	overlap	expect	enrichmentRatio	pValue	FDR	overlapId	userId
GO:0003777	microtubule motor activity	http://amigo.geneontology.org/amigo/term/GO:0003777	83	9	0.343593	26.1938	5.36395e-11	1.00681e-07	3832;3833;9493;9928;10112;24137;56992;81930;146909	ENSG00000121621;ENSG00000186185;ENSG00000112984;ENSG00000118193;ENSG00000138160;ENSG00000090889;ENSG00000137807;ENSG00000237649;ENSG00000163808;ENSG00000280610
GO:0003774	motor activity	http://amigo.geneontology.org/amigo/term/GO:0003774	135	9	0.558855	16.1043	4.30665e-09	4.04179e-06	3832;3833;9493;9928;10112;24137;56992;81930;146909	ENSG00000121621;ENSG00000186185;ENSG00000112984;ENSG00000118193;ENSG00000138160;ENSG00000090889;ENSG00000137807;ENSG00000237649;ENSG00000163808;ENSG00000280610
GO:0032559	adenyl ribonucleotide binding	http://amigo.geneontology.org/amigo/term/GO:0032559	1509	23	6.24676	3.68191	1.73237e-08	9.55284e-06	699;983;3832;3833;4288;4751;5888;7153;7272;9493;9833;9928;10112;11065;11149;22974;24137;26154;29089;55872;56992;81930;146909	ENSG00000077152;ENSG00000088325;ENSG00000121621;ENSG00000186185;ENSG00000165304;ENSG00000112984;ENSG00000148773;ENSG00000175063;ENSG00000117650;ENSG00000118193;ENSG00000168078;ENSG00000138160;ENSG00000144452;ENSG00000131747;ENSG00000090889;ENSG00000169679;ENSG00000170312;ENSG00000137807;ENSG00000112742;ENSG00000237649;ENSG00000112276;ENSG00000163808;ENSG00000280610;ENSG00000051180
GO:0030554	adenyl nucleotide binding	http://amigo.geneontology.org/amigo/term/GO:0030554	1522	23	6.30058	3.65046	2.03577e-08	9.55284e-06	699;983;3832;3833;4288;4751;5888;7153;7272;9493;9833;9928;10112;11065;11149;22974;24137;26154;29089;55872;56992;81930;146909	ENSG00000077152;ENSG00000088325;ENSG00000121621;ENSG00000186185;ENSG00000165304;ENSG00000112984;ENSG00000148773;ENSG00000175063;ENSG00000117650;ENSG00000118193;ENSG00000168078;ENSG00000138160;ENSG00000144452;ENSG00000131747;ENSG00000090889;ENSG00000169679;ENSG00000170312;ENSG00000137807;ENSG00000112742;ENSG00000237649;ENSG00000112276;ENSG00000163808;ENSG00000280610;ENSG00000051180
GO:0005524	ATP binding	http://amigo.geneontology.org/amigo/term/GO:0005524	1453	22	6.01494	3.65756	4.4566e-08	1.54363e-05	699;983;3832;3833;4288;4751;5888;7153;7272;9493;9833;9928;10112;11065;22974;24137;26154;29089;55872;56992;81930;146909	ENSG00000077152;ENSG00000088325;ENSG00000121621;ENSG00000186185;ENSG00000165304;ENSG00000112984;ENSG00000148773;ENSG00000175063;ENSG00000117650;ENSG00000118193;ENSG00000168078;ENSG00000138160;ENSG00000144452;ENSG00000131747;ENSG00000090889;ENSG00000169679;ENSG00000170312;ENSG00000137807;ENSG00000112742;ENSG00000237649;ENSG00000163808;ENSG00000280610;ENSG00000051180
GO:0008017	microtubule binding	http://amigo.geneontology.org/amigo/term/GO:0008017	239	10	0.989381	10.1073	4.93436e-08	1.54363e-05	332;3832;3833;9493;9928;10112;24137;56992;81930;146909	ENSG00000121621;ENSG00000186185;ENSG00000112984;ENSG00000089685;ENSG00000118193;ENSG00000138160;ENSG00000090889;ENSG00000137807;ENSG00000237649;ENSG00000163808;ENSG00000280610
GO:0008144	drug binding	http://amigo.geneontology.org/amigo/term/GO:0008144	1707	23	7.06641	3.25483	1.69945e-07	4.55695e-05	699;983;1545;3832;3833;4288;4751;5888;7153;7272;9493;9833;9928;10112;11065;22974;24137;26154;29089;55872;56992;81930;146909	ENSG00000077152;ENSG00000088325;ENSG00000121621;ENSG00000186185;ENSG00000165304;ENSG00000112984;ENSG00000138061;ENSG00000148773;ENSG00000175063;ENSG00000117650;ENSG00000118193;ENSG00000168078;ENSG00000138160;ENSG00000144452;ENSG00000131747;ENSG00000090889;ENSG00000169679;ENSG00000170312;ENSG00000137807;ENSG00000112742;ENSG00000237649;ENSG00000163808;ENSG00000280610;ENSG00000051180
GO:0016887	ATPase activity	http://amigo.geneontology.org/amigo/term/GO:0016887	438	12	1.81317	6.61823	2.11933e-07	4.97247e-05	3832;3833;5888;7153;9493;9928;10112;24137;26154;56992;81930;146909	ENSG00000121621;ENSG00000186185;ENSG00000112984;ENSG00000118193;ENSG00000138160;ENSG00000144452;ENSG00000131747;ENSG00000090889;ENSG00000137807;ENSG00000237649;ENSG00000163808;ENSG00000280610;ENSG00000051180
GO:0032555	purine ribonucleotide binding	http://amigo.geneontology.org/amigo/term/GO:0032555	1850	23	7.65839	3.00324	7.20868e-07	0.00013008	699;983;3832;3833;4288;4751;5888;7153;7272;9493;9833;9928;10112;11065;11149;22974;24137;26154;29089;55872;56992;81930;146909	ENSG00000077152;ENSG00000088325;ENSG00000121621;ENSG00000186185;ENSG00000165304;ENSG00000112984;ENSG00000148773;ENSG00000175063;ENSG00000117650;ENSG00000118193;ENSG00000168078;ENSG00000138160;ENSG00000144452;ENSG00000131747;ENSG00000090889;ENSG00000169679;ENSG00000170312;ENSG00000137807;ENSG00000112742;ENSG00000237649;ENSG00000112276;ENSG00000163808;ENSG00000280610;ENSG00000051180
GO:0015631	tubulin binding	http://amigo.geneontology.org/amigo/term/GO:0015631	321	10	1.32883	7.5254	7.5863e-07	0.00013008	332;3832;3833;9493;9928;10112;24137;56992;81930;146909	ENSG00000121621;ENSG00000186185;ENSG00000112984;ENSG00000089685;ENSG00000118193;ENSG00000138160;ENSG00000090889;ENSG00000137807;ENSG00000237649;ENSG00000163808;ENSG00000280610
GO:0017076	purine nucleotide binding	http://amigo.geneontology.org/amigo/term/GO:0017076	1865	23	7.72048	2.97909	8.31627e-07	0.00013008	699;983;3832;3833;4288;4751;5888;7153;7272;9493;9833;9928;10112;11065;11149;22974;24137;26154;29089;55872;56992;81930;146909	ENSG00000077152;ENSG00000088325;ENSG00000121621;ENSG00000186185;ENSG00000165304;ENSG00000112984;ENSG00000148773;ENSG00000175063;ENSG00000117650;ENSG00000118193;ENSG00000168078;ENSG00000138160;ENSG00000144452;ENSG00000131747;ENSG00000090889;ENSG00000169679;ENSG00000170312;ENSG00000137807;ENSG00000112742;ENSG00000237649;ENSG00000112276;ENSG00000163808;ENSG00000280610;ENSG00000051180
GO:0032553	ribonucleotide binding	http://amigo.geneontology.org/amigo/term/GO:0032553	1865	23	7.72048	2.97909	8.31627e-07	0.00013008	699;983;3832;3833;4288;4751;5888;7153;7272;9493;9833;9928;10112;11065;11149;22974;24137;26154;29089;55872;56992;81930;146909	ENSG00000077152;ENSG00000088325;ENSG00000121621;ENSG00000186185;ENSG00000165304;ENSG00000112984;ENSG00000148773;ENSG00000175063;ENSG00000117650;ENSG00000118193;ENSG00000168078;ENSG00000138160;ENSG00000144452;ENSG00000131747;ENSG00000090889;ENSG00000169679;ENSG00000170312;ENSG00000137807;ENSG00000112742;ENSG00000237649;ENSG00000112276;ENSG00000163808;ENSG00000280610;ENSG00000051180
GO:0035639	purine ribonucleoside triphosphate binding	http://amigo.geneontology.org/amigo/term/GO:0035639	1786	22	7.39345	2.97561	1.61399e-06	0.000233035	699;983;3832;3833;4288;4751;5888;7153;7272;9493;9833;9928;10112;11065;22974;24137;26154;29089;55872;56992;81930;146909	ENSG00000077152;ENSG00000088325;ENSG00000121621;ENSG00000186185;ENSG00000165304;ENSG00000112984;ENSG00000148773;ENSG00000175063;ENSG00000117650;ENSG00000118193;ENSG00000168078;ENSG00000138160;ENSG00000144452;ENSG00000131747;ENSG00000090889;ENSG00000169679;ENSG00000170312;ENSG00000137807;ENSG00000112742;ENSG00000237649;ENSG00000163808;ENSG00000280610;ENSG00000051180
GO:0008574	ATP-dependent microtubule motor activity, plus-end-directed	http://amigo.geneontology.org/amigo/term/GO:0008574	26	4	0.107631	37.1639	3.75322e-06	0.000496494	3832;9928;81930;146909	ENSG00000121621;ENSG00000186185;ENSG00000118193;ENSG00000138160
GO:0005201	extracellular matrix structural constituent	http://amigo.geneontology.org/amigo/term/GO:0005201	158	7	0.654068	10.7023	3.96772e-06	0.000496494	1278;1296;1300;1301;1311;115908;284217	ENSG00000105664;ENSG00000123500;ENSG00000171812;ENSG00000164932;ENSG00000101680;ENSG00000164692;ENSG00000060718
GO:0030020	extracellular matrix structural constituent conferring tensile strength	http://amigo.geneontology.org/amigo/term/GO:0030020	37	4	0.153168	26.1152	1.60216e-05	0.00187953	1278;1296;1300;1301	ENSG00000123500;ENSG00000171812;ENSG00000164692;ENSG00000060718
GO:0008092	cytoskeletal protein binding	http://amigo.geneontology.org/amigo/term/GO:0008092	940	14	3.89129	3.59778	2.52094e-05	0.00278341	332;1009;3832;3833;9493;9928;10112;24137;54443;56992;81624;81930;128239;146909	ENSG00000140937;ENSG00000121621;ENSG00000186185;ENSG00000112984;ENSG00000183856;ENSG00000089685;ENSG00000118193;ENSG00000138160;ENSG00000090889;ENSG00000137807;ENSG00000237649;ENSG00000139734;ENSG00000011426;ENSG00000163808;ENSG00000280610
GO:1990939	ATP-dependent microtubule motor activity	http://amigo.geneontology.org/amigo/term/GO:1990939	44	4	0.182145	21.9605	3.22208e-05	0.00335991	3832;9928;81930;146909	ENSG00000121621;ENSG00000186185;ENSG00000118193;ENSG00000138160
GO:0003682	chromatin binding	http://amigo.geneontology.org/amigo/term/GO:0003682	520	10	2.15263	4.64548	5.21368e-05	0.00515056	983;1058;1063;5888;7153;23314;23397;29089;29128;113130	ENSG00000117724;ENSG00000077152;ENSG00000119042;ENSG00000115163;ENSG00000131747;ENSG00000121152;ENSG00000170312;ENSG00000276043;ENSG00000146670;ENSG00000051180
GO:0008022	protein C-terminus binding	http://amigo.geneontology.org/amigo/term/GO:0008022	187	6	0.774118	7.75076	0.00012273	0.0115182	991;1063;4288;5888;7153;284217	ENSG00000117724;ENSG00000148773;ENSG00000131747;ENSG00000101680;ENSG00000117399;ENSG00000051180
GO:0017111	nucleoside-triphosphatase activity	http://amigo.geneontology.org/amigo/term/GO:0017111	840	12	3.47732	3.45093	0.000153982	0.013763	3832;3833;5888;7153;9493;9928;10112;24137;26154;56992;81930;146909	ENSG00000121621;ENSG00000186185;ENSG00000112984;ENSG00000118193;ENSG00000138160;ENSG00000144452;ENSG00000131747;ENSG00000090889;ENSG00000137807;ENSG00000237649;ENSG00000163808;ENSG00000280610;ENSG00000051180
GO:0019901	protein kinase binding	http://amigo.geneontology.org/amigo/term/GO:0019901	631	10	2.61213	3.82829	0.000255023	0.0203724	995;2305;3832;7153;9133;9928;10112;22974;259266;286077	ENSG00000157456;ENSG00000088325;ENSG00000111206;ENSG00000112984;ENSG00000066279;ENSG00000118193;ENSG00000138160;ENSG00000131747;ENSG00000180921;ENSG00000158402
GO:0016462	pyrophosphatase activity	http://amigo.geneontology.org/amigo/term/GO:0016462	891	12	3.68844	3.2534	0.00026582	0.0203724	3832;3833;5888;7153;9493;9928;10112;24137;26154;56992;81930;146909	ENSG00000121621;ENSG00000186185;ENSG00000112984;ENSG00000118193;ENSG00000138160;ENSG00000144452;ENSG00000131747;ENSG00000090889;ENSG00000137807;ENSG00000237649;ENSG00000163808;ENSG00000280610;ENSG00000051180
GO:0016817	hydrolase activity, acting on acid anhydrides	http://amigo.geneontology.org/amigo/term/GO:0016817	893	12	3.69672	3.24612	0.000271343	0.0203724	3832;3833;5888;7153;9493;9928;10112;24137;26154;56992;81930;146909	ENSG00000121621;ENSG00000186185;ENSG00000112984;ENSG00000118193;ENSG00000138160;ENSG00000144452;ENSG00000131747;ENSG00000090889;ENSG00000137807;ENSG00000237649;ENSG00000163808;ENSG00000280610;ENSG00000051180
GO:0016818	hydrolase activity, acting on acid anhydrides, in phosphorus-containing anhydrides	http://amigo.geneontology.org/amigo/term/GO:0016818	893	12	3.69672	3.24612	0.000271343	0.0203724	3832;3833;5888;7153;9493;9928;10112;24137;26154;56992;81930;146909	ENSG00000121621;ENSG00000186185;ENSG00000112984;ENSG00000118193;ENSG00000138160;ENSG00000144452;ENSG00000131747;ENSG00000090889;ENSG00000137807;ENSG00000237649;ENSG00000163808;ENSG00000280610;ENSG00000051180
GO:0017147	Wnt-protein binding	http://amigo.geneontology.org/amigo/term/GO:0017147	37	3	0.153168	19.5864	0.000476944	0.0344317	6423;6424;115908	ENSG00000106483;ENSG00000164932;ENSG00000145423
GO:0042623	ATPase activity, coupled	http://amigo.geneontology.org/amigo/term/GO:0042623	352	7	1.45716	4.80385	0.000618987	0.0430311	3832;5888;7153;9928;26154;81930;146909	ENSG00000121621;ENSG00000186185;ENSG00000118193;ENSG00000138160;ENSG00000144452;ENSG00000131747;ENSG00000051180
GO:0019900	kinase binding	http://amigo.geneontology.org/amigo/term/GO:0019900	711	10	2.9433	3.39754	0.00065284	0.0437636	995;2305;3832;7153;9133;9928;10112;22974;259266;286077	ENSG00000157456;ENSG00000088325;ENSG00000111206;ENSG00000112984;ENSG00000066279;ENSG00000118193;ENSG00000138160;ENSG00000131747;ENSG00000180921;ENSG00000158402
