# Supplementary material for: A comprehensive characterisation of phaeochromocytoma and paraganglioma tumours through histone protein profiling, DNA methylation and transcriptomic analysis genome wide
Source: Clin Epigenetics. 2023 Dec 20;15:196. doi: 10.1186/s13148-023-01598-3 (PMC10734084; doi:10.1186/s13148-023-01598-3)
Supplement: Supplementary file 20 — Additional file 20. Table S14. The Reactome pathways “G2/M DNA replication checkpoint” (R-HSA-69478, ER=72.779, FDR=0.015), “condensation of prometaphase chromosomes” (R-HSA-2514853, ER=66.163, FDR < 0.001), “kinesins” (R-HSA-983189, ER 25.537, FDR=8.35 x 10-8) and “amplification of signal from the kinetochores” (R-HSA-141424, ER=18.953, FDR=1.38 x 10-8) were enriched. [file 13148_2023_1598_MOESM20_ESM.xlsx]

## Sheet: enrichment_results_wg_result158
geneSet	description	link	size	overlap	expect	enrichmentRatio	pValue	FDR	overlapId	userId
R-HSA-1640170	Cell Cycle	http://reactome.org/PathwayBrowser/#/R-HSA-1640170	641	29	3.52298	8.23167	0	0	10112;1058;1063;11065;11130;113130;22974;2305;23397;3161;332;4751;55143;55355;57082;5888;6241;64151;699;7153;81930;83540;9133;9232;9493;9700;983;991;995	ENSG00000164611;ENSG00000157456;ENSG00000117724;ENSG00000088325;ENSG00000111206;ENSG00000121621;ENSG00000112984;ENSG00000115163;ENSG00000089685;ENSG00000123485;ENSG00000175063;ENSG00000109805;ENSG00000117650;ENSG00000171848;ENSG00000134690;ENSG00000131747;ENSG00000135476;ENSG00000137812;ENSG00000143228;ENSG00000169679;ENSG00000122952;ENSG00000121152;ENSG00000170312;ENSG00000137807;ENSG00000117399…
R-HSA-69278	Cell Cycle, Mitotic	http://reactome.org/PathwayBrowser/#/R-HSA-69278	536	27	2.94589	9.1653	0	0	10112;1058;1063;11065;11130;113130;22974;2305;23397;3161;332;4751;55143;57082;6241;64151;699;7153;81930;83540;9133;9232;9493;9700;983;991;995	ENSG00000164611;ENSG00000157456;ENSG00000117724;ENSG00000088325;ENSG00000111206;ENSG00000121621;ENSG00000112984;ENSG00000115163;ENSG00000089685;ENSG00000175063;ENSG00000109805;ENSG00000117650;ENSG00000171848;ENSG00000134690;ENSG00000131747;ENSG00000135476;ENSG00000137812;ENSG00000143228;ENSG00000169679;ENSG00000122952;ENSG00000121152;ENSG00000170312;ENSG00000137807;ENSG00000117399;ENSG00000072571…
R-HSA-68886	M Phase	http://reactome.org/PathwayBrowser/#/R-HSA-68886	393	21	2.15995	9.72243	5.55112e-16	3.19744e-13	10112;1058;1063;11065;11130;113130;23397;332;4751;55143;57082;64151;699;81930;83540;9133;9232;9493;9700;983;991	ENSG00000164611;ENSG00000157456;ENSG00000117724;ENSG00000121621;ENSG00000112984;ENSG00000115163;ENSG00000089685;ENSG00000175063;ENSG00000109805;ENSG00000117650;ENSG00000134690;ENSG00000135476;ENSG00000137812;ENSG00000143228;ENSG00000169679;ENSG00000122952;ENSG00000121152;ENSG00000170312;ENSG00000137807;ENSG00000117399;ENSG00000146670
R-HSA-68877	Mitotic Prometaphase	http://reactome.org/PathwayBrowser/#/R-HSA-68877	198	16	1.08822	14.7029	5.10703e-15	2.20624e-12	1058;1063;11130;113130;23397;332;4751;55143;57082;64151;699;81930;83540;9133;983;991	ENSG00000157456;ENSG00000117724;ENSG00000121621;ENSG00000115163;ENSG00000089685;ENSG00000109805;ENSG00000117650;ENSG00000134690;ENSG00000137812;ENSG00000143228;ENSG00000169679;ENSG00000122952;ENSG00000121152;ENSG00000170312;ENSG00000117399;ENSG00000146670
R-HSA-2500257	Resolution of Sister Chromatid Cohesion	http://reactome.org/PathwayBrowser/#/R-HSA-2500257	124	13	0.681512	19.0752	8.65974e-14	2.99281e-11	1058;1063;11130;113130;332;55143;57082;699;81930;83540;9133;983;991	ENSG00000157456;ENSG00000117724;ENSG00000121621;ENSG00000115163;ENSG00000089685;ENSG00000134690;ENSG00000137812;ENSG00000143228;ENSG00000169679;ENSG00000122952;ENSG00000170312;ENSG00000117399;ENSG00000146670
R-HSA-2467813	Separation of Sister Chromatids	http://reactome.org/PathwayBrowser/#/R-HSA-2467813	188	14	1.03326	13.5493	1.01985e-12	2.93717e-10	1058;1063;11065;11130;113130;332;55143;57082;699;81930;83540;9232;9700;991	ENSG00000164611;ENSG00000117724;ENSG00000121621;ENSG00000115163;ENSG00000089685;ENSG00000175063;ENSG00000134690;ENSG00000135476;ENSG00000137812;ENSG00000143228;ENSG00000169679;ENSG00000122952;ENSG00000117399;ENSG00000146670
R-HSA-68882	Mitotic Anaphase	http://reactome.org/PathwayBrowser/#/R-HSA-68882	199	14	1.09372	12.8004	2.22633e-12	5.1506e-10	1058;1063;11065;11130;113130;332;55143;57082;699;81930;83540;9232;9700;991	ENSG00000164611;ENSG00000117724;ENSG00000121621;ENSG00000115163;ENSG00000089685;ENSG00000175063;ENSG00000134690;ENSG00000135476;ENSG00000137812;ENSG00000143228;ENSG00000169679;ENSG00000122952;ENSG00000117399;ENSG00000146670
R-HSA-2555396	Mitotic Metaphase and Anaphase	http://reactome.org/PathwayBrowser/#/R-HSA-2555396	200	14	1.09921	12.7364	2.38454e-12	5.1506e-10	1058;1063;11065;11130;113130;332;55143;57082;699;81930;83540;9232;9700;991	ENSG00000164611;ENSG00000117724;ENSG00000121621;ENSG00000115163;ENSG00000089685;ENSG00000175063;ENSG00000134690;ENSG00000135476;ENSG00000137812;ENSG00000143228;ENSG00000169679;ENSG00000122952;ENSG00000117399;ENSG00000146670
R-HSA-69618	Mitotic Spindle Checkpoint	http://reactome.org/PathwayBrowser/#/R-HSA-69618	112	11	0.61556	17.8699	1.75169e-11	3.36324e-09	1058;1063;11065;11130;332;55143;57082;699;81930;83540;991	ENSG00000117724;ENSG00000121621;ENSG00000115163;ENSG00000089685;ENSG00000175063;ENSG00000134690;ENSG00000137812;ENSG00000143228;ENSG00000169679;ENSG00000122952;ENSG00000117399
R-HSA-141424	Amplification of signal from the kinetochores	http://reactome.org/PathwayBrowser/#/R-HSA-141424	96	10	0.527622	18.9529	8.75822e-11	1.37584e-08	1058;1063;11130;332;55143;57082;699;81930;83540;991	ENSG00000117724;ENSG00000121621;ENSG00000115163;ENSG00000089685;ENSG00000134690;ENSG00000137812;ENSG00000143228;ENSG00000169679;ENSG00000122952;ENSG00000117399
R-HSA-141444	Amplification of signal from unattached kinetochores via a MAD2 inhibitory signal	http://reactome.org/PathwayBrowser/#/R-HSA-141444	96	10	0.527622	18.9529	8.75822e-11	1.37584e-08	1058;1063;11130;332;55143;57082;699;81930;83540;991	ENSG00000117724;ENSG00000121621;ENSG00000115163;ENSG00000089685;ENSG00000134690;ENSG00000137812;ENSG00000143228;ENSG00000169679;ENSG00000122952;ENSG00000117399
R-HSA-5663220	RHO GTPases Activate Formins	http://reactome.org/PathwayBrowser/#/R-HSA-5663220	138	11	0.758457	14.5031	1.72501e-10	2.48401e-08	1058;1063;11130;332;55143;57082;699;81624;81930;83540;991	ENSG00000117724;ENSG00000121621;ENSG00000115163;ENSG00000089685;ENSG00000134690;ENSG00000137812;ENSG00000143228;ENSG00000169679;ENSG00000122952;ENSG00000117399;ENSG00000139734
R-HSA-69620	Cell Cycle Checkpoints	http://reactome.org/PathwayBrowser/#/R-HSA-69620	293	14	1.61035	8.69377	4.01807e-10	5.34094e-08	1058;1063;11065;11130;332;55143;57082;699;81930;83540;9133;983;991;995	ENSG00000157456;ENSG00000117724;ENSG00000121621;ENSG00000115163;ENSG00000089685;ENSG00000175063;ENSG00000134690;ENSG00000137812;ENSG00000143228;ENSG00000169679;ENSG00000122952;ENSG00000170312;ENSG00000117399;ENSG00000158402
R-HSA-983189	Kinesins	http://reactome.org/PathwayBrowser/#/R-HSA-983189	57	8	0.313276	25.5366	6.76722e-10	8.35269e-08	10112;146909;24137;3832;3833;56992;81930;9493	ENSG00000121621;ENSG00000186185;ENSG00000112984;ENSG00000138160;ENSG00000090889;ENSG00000137807;ENSG00000237649;ENSG00000163808;ENSG00000280610
R-HSA-195258	RHO GTPase Effectors	http://reactome.org/PathwayBrowser/#/R-HSA-195258	316	14	1.73676	8.061	1.08094e-09	1.24524e-07	1058;1063;11130;128239;332;55143;57082;699;81624;81930;83540;991;9928;995	ENSG00000117724;ENSG00000121621;ENSG00000183856;ENSG00000115163;ENSG00000089685;ENSG00000118193;ENSG00000134690;ENSG00000137812;ENSG00000143228;ENSG00000169679;ENSG00000122952;ENSG00000117399;ENSG00000139734;ENSG00000158402
R-HSA-194315	Signaling by Rho GTPases	http://reactome.org/PathwayBrowser/#/R-HSA-194315	444	16	2.44025	6.55669	1.15614e-09	1.24863e-07	1058;1063;11130;128239;332;55143;55789;57082;699;81624;81930;83540;9824;991;9928;995	ENSG00000117724;ENSG00000121621;ENSG00000183856;ENSG00000115163;ENSG00000089685;ENSG00000118193;ENSG00000134690;ENSG00000137812;ENSG00000143228;ENSG00000169679;ENSG00000122952;ENSG00000198826;ENSG00000117399;ENSG00000035499;ENSG00000139734;ENSG00000158402
R-HSA-6811434	COPI-dependent Golgi-to-ER retrograde traffic	http://reactome.org/PathwayBrowser/#/R-HSA-6811434	97	8	0.533119	15.006	4.99682e-08	5.07912e-06	10112;146909;24137;3832;3833;56992;81930;9493	ENSG00000121621;ENSG00000186185;ENSG00000112984;ENSG00000138160;ENSG00000090889;ENSG00000137807;ENSG00000237649;ENSG00000163808;ENSG00000280610
R-HSA-2514853	Condensation of Prometaphase Chromosomes	http://reactome.org/PathwayBrowser/#/R-HSA-2514853	11	4	0.0604567	66.163	2.63414e-07	2.52878e-05	23397;64151;9133;983	ENSG00000157456;ENSG00000109805;ENSG00000121152;ENSG00000170312
R-HSA-8856688	Golgi-to-ER retrograde transport	http://reactome.org/PathwayBrowser/#/R-HSA-8856688	131	8	0.719985	11.1113	5.17847e-07	4.70968e-05	10112;146909;24137;3832;3833;56992;81930;9493	ENSG00000121621;ENSG00000186185;ENSG00000112984;ENSG00000138160;ENSG00000090889;ENSG00000137807;ENSG00000237649;ENSG00000163808;ENSG00000280610
R-HSA-156711	Polo-like kinase mediated events	http://reactome.org/PathwayBrowser/#/R-HSA-156711	16	4	0.0879371	45.4871	1.42329e-06	0.000122972	1063;2305;9133;995	ENSG00000157456;ENSG00000117724;ENSG00000111206;ENSG00000158402
R-HSA-983231	Factors involved in megakaryocyte development and platelet production	http://reactome.org/PathwayBrowser/#/R-HSA-983231	166	8	0.912347	8.76859	3.10957e-06	0.000255873	10112;146909;24137;3832;3833;56992;81930;9493	ENSG00000121621;ENSG00000186185;ENSG00000112984;ENSG00000138160;ENSG00000090889;ENSG00000137807;ENSG00000237649;ENSG00000163808;ENSG00000280610
R-HSA-69273	Cyclin A/B1/B2 associated events during G2/M transition	http://reactome.org/PathwayBrowser/#/R-HSA-69273	25	4	0.137402	29.1117	9.53448e-06	0.000740175	2305;9133;983;995	ENSG00000157456;ENSG00000111206;ENSG00000170312;ENSG00000158402
R-HSA-69275	G2/M Transition	http://reactome.org/PathwayBrowser/#/R-HSA-69275	194	8	1.06624	7.50302	9.85186e-06	0.000740175	1063;22974;2305;3161;4751;9133;983;995	ENSG00000157456;ENSG00000117724;ENSG00000088325;ENSG00000111206;ENSG00000117650;ENSG00000170312;ENSG00000072571;ENSG00000158402
R-HSA-453274	Mitotic G2-G2/M phases	http://reactome.org/PathwayBrowser/#/R-HSA-453274	196	8	1.07723	7.42646	1.06199e-05	0.000764635	1063;22974;2305;3161;4751;9133;983;995	ENSG00000157456;ENSG00000117724;ENSG00000088325;ENSG00000111206;ENSG00000117650;ENSG00000170312;ENSG00000072571;ENSG00000158402
R-HSA-6811442	Intra-Golgi and retrograde Golgi-to-ER traffic	http://reactome.org/PathwayBrowser/#/R-HSA-6811442	200	8	1.09921	7.27793	1.23087e-05	0.000850774	10112;146909;24137;3832;3833;56992;81930;9493	ENSG00000121621;ENSG00000186185;ENSG00000112984;ENSG00000138160;ENSG00000090889;ENSG00000137807;ENSG00000237649;ENSG00000163808;ENSG00000280610
R-HSA-2132295	MHC class II antigen presentation	http://reactome.org/PathwayBrowser/#/R-HSA-2132295	121	6	0.665024	9.02223	4.99107e-05	0.00331714	10112;24137;3832;56992;81930;9493	ENSG00000121621;ENSG00000112984;ENSG00000138160;ENSG00000090889;ENSG00000137807;ENSG00000163808;ENSG00000280610
R-HSA-176409	APC/C:Cdc20 mediated degradation of mitotic proteins	http://reactome.org/PathwayBrowser/#/R-HSA-176409	75	5	0.412205	12.1299	5.4129e-05	0.00346425	11065;4751;9232;983;991	ENSG00000164611;ENSG00000175063;ENSG00000117650;ENSG00000170312;ENSG00000117399
R-HSA-176814	Activation of APC/C and APC/C:Cdc20 mediated degradation of mitotic proteins	http://reactome.org/PathwayBrowser/#/R-HSA-176814	76	5	0.417701	11.9703	5.7699e-05	0.00356085	11065;4751;9232;983;991	ENSG00000164611;ENSG00000175063;ENSG00000117650;ENSG00000170312;ENSG00000117399
R-HSA-8948216	Collagen chain trimerization	http://reactome.org/PathwayBrowser/#/R-HSA-8948216	44	4	0.241827	16.5408	9.46642e-05	0.00564068	1278;1296;1300;1301	ENSG00000123500;ENSG00000171812;ENSG00000164692;ENSG00000060718
R-HSA-174143	APC/C-mediated degradation of cell cycle proteins	http://reactome.org/PathwayBrowser/#/R-HSA-174143	86	5	0.472662	10.5784	0.000104312	0.00581453	11065;4751;9232;983;991	ENSG00000164611;ENSG00000175063;ENSG00000117650;ENSG00000170312;ENSG00000117399
R-HSA-453276	Regulation of mitotic cell cycle	http://reactome.org/PathwayBrowser/#/R-HSA-453276	86	5	0.472662	10.5784	0.000104312	0.00581453	11065;4751;9232;983;991	ENSG00000164611;ENSG00000175063;ENSG00000117650;ENSG00000170312;ENSG00000117399
R-HSA-174048	APC/C:Cdc20 mediated degradation of Cyclin B	http://reactome.org/PathwayBrowser/#/R-HSA-174048	23	3	0.12641	23.7324	0.00025807	0.0139358	11065;983;991	ENSG00000175063;ENSG00000170312;ENSG00000117399
R-HSA-69478	G2/M DNA replication checkpoint	http://reactome.org/PathwayBrowser/#/R-HSA-69478	5	2	0.0274803	72.7793	0.000293748	0.0151715	9133;983	ENSG00000157456;ENSG00000170312
R-HSA-3000171	Non-integrin membrane-ECM interactions	http://reactome.org/PathwayBrowser/#/R-HSA-3000171	59	4	0.324268	12.3355	0.000298514	0.0151715	1278;1300;1301;284217	ENSG00000123500;ENSG00000101680;ENSG00000164692;ENSG00000060718
R-HSA-179409	APC-Cdc20 mediated degradation of Nek2A	http://reactome.org/PathwayBrowser/#/R-HSA-179409	25	3	0.137402	21.8338	0.000332551	0.0162959	11065;4751;991	ENSG00000175063;ENSG00000117650;ENSG00000117399
R-HSA-2022090	Assembly of collagen fibrils and other multimeric structures	http://reactome.org/PathwayBrowser/#/R-HSA-2022090	61	4	0.33526	11.931	0.000339498	0.0162959	1278;1296;1300;1301	ENSG00000123500;ENSG00000171812;ENSG00000164692;ENSG00000060718
R-HSA-1442490	Collagen degradation	http://reactome.org/PathwayBrowser/#/R-HSA-1442490	64	4	0.351748	11.3718	0.000408322	0.0190697	1278;1296;1300;1301	ENSG00000123500;ENSG00000171812;ENSG00000164692;ENSG00000060718
R-HSA-176417	Phosphorylation of Emi1	http://reactome.org/PathwayBrowser/#/R-HSA-176417	6	2	0.0329764	60.6494	0.000439065	0.0199659	983;991	ENSG00000170312;ENSG00000117399
R-HSA-1650814	Collagen biosynthesis and modifying enzymes	http://reactome.org/PathwayBrowser/#/R-HSA-1650814	67	4	0.368237	10.8626	0.000486585	0.0215594	1278;1296;1300;1301	ENSG00000123500;ENSG00000171812;ENSG00000164692;ENSG00000060718
R-HSA-8874081	MET activates PTK2 signaling	http://reactome.org/PathwayBrowser/#/R-HSA-8874081	30	3	0.164882	18.1948	0.000575689	0.0248697	1278;1301;284217	ENSG00000101680;ENSG00000164692;ENSG00000060718
R-HSA-2980767	Activation of NIMA Kinases NEK9, NEK6, NEK7	http://reactome.org/PathwayBrowser/#/R-HSA-2980767	7	2	0.0384725	51.9852	0.00061252	0.0258155	9133;983	ENSG00000157456;ENSG00000170312
R-HSA-8854518	AURKA Activation by TPX2	http://reactome.org/PathwayBrowser/#/R-HSA-8854518	73	4	0.401213	9.96977	0.000674272	0.0270963	22974;3161;4751;983	ENSG00000088325;ENSG00000117650;ENSG00000170312;ENSG00000072571
R-HSA-179419	APC:Cdc20 mediated degradation of cell cycle proteins prior to satisfation of the cell cycle checkpoint	http://reactome.org/PathwayBrowser/#/R-HSA-179419	73	4	0.401213	9.96977	0.000674272	0.0270963	11065;4751;983;991	ENSG00000175063;ENSG00000117650;ENSG00000170312;ENSG00000117399
R-HSA-216083	Integrin cell surface interactions	http://reactome.org/PathwayBrowser/#/R-HSA-216083	85	4	0.467166	8.56227	0.0011945	0.0469114	1278;1296;1300;1311	ENSG00000105664;ENSG00000123500;ENSG00000171812;ENSG00000164692
