# Supplementary material for: A comprehensive characterisation of phaeochromocytoma and paraganglioma tumours through histone protein profiling, DNA methylation and transcriptomic analysis genome wide
Source: Clin Epigenetics. 2023 Dec 20;15:196. doi: 10.1186/s13148-023-01598-3 (PMC10734084; doi:10.1186/s13148-023-01598-3)
Supplement: Supplementary file 21 — Additional file 21. Table S15. ORA on the Pharmacogenomics Knowledgebase (PharmGKB) was interrogated using the upregulated genes in the metastatic tumours as input. The results pointed to the drug group taxanes (PA150481189, ER=21.722, FDR=3.75 x 10-10) docetaxel (PA449383, ER=19.795, FDR < 0.001), epirubicin (PA449476, ER=14.405, FDR < 0.01) and paclitaxel (PA450761, ER=13.986, FDR < 0.001). [file 13148_2023_1598_MOESM21_ESM.xlsx]

## Sheet: enrichment_results_wg_result158
geneSet	description	link	size	overlap	expect	enrichmentRatio	pValue	FDR	overlapId	userId
PA150481189	taxanes	https://www.pharmgkb.org/molecule/PA150481189	113	12	0.552437	21.722	2.05169e-13	3.74844e-10	332;2305;1545;3832;983;7153;699;7272;11065;6241;4288;81624	ENSG00000111206;ENSG00000138061;ENSG00000089685;ENSG00000148773;ENSG00000175063;ENSG00000171848;ENSG00000138160;ENSG00000131747;ENSG00000169679;ENSG00000170312;ENSG00000112742;ENSG00000139734
PA451673	l-threonine	https://www.pharmgkb.org/molecule/PA451673	848	19	4.14572	4.58304	1.07619e-08	9.83101e-06	7272;699;983;4751;995;9833;991;55872;22974;57082;55143;9493;11065;332;157313;55165;9700;1058;81930	ENSG00000088325;ENSG00000121621;ENSG00000165304;ENSG00000115163;ENSG00000089685;ENSG00000175063;ENSG00000117650;ENSG00000168078;ENSG00000134690;ENSG00000138180;ENSG00000135476;ENSG00000137812;ENSG00000169679;ENSG00000170312;ENSG00000137807;ENSG00000112742;ENSG00000117399;ENSG00000184661;ENSG00000158402
PA450761	paclitaxel	https://www.pharmgkb.org/molecule/PA450761	117	8	0.571992	13.9862	9.20313e-08	5.60471e-05	332;983;2305;7153;699;7272;3832;1301	ENSG00000111206;ENSG00000089685;ENSG00000138160;ENSG00000131747;ENSG00000169679;ENSG00000170312;ENSG00000112742;ENSG00000060718
PA449383	docetaxel	https://www.pharmgkb.org/molecule/PA449383	62	6	0.303107	19.795	5.29506e-07	0.000241852	332;6241;1545;2305;9928;4288	ENSG00000111206;ENSG00000138061;ENSG00000089685;ENSG00000148773;ENSG00000171848;ENSG00000118193
PA449476	epirubicin	https://www.pharmgkb.org/molecule/PA449476	71	5	0.347106	14.4048	2.4083e-05	0.00879993	7153;2305;332;11065;4288	ENSG00000111206;ENSG00000089685;ENSG00000148773;ENSG00000175063;ENSG00000131747
PA164713267	Skeleton	https://www.pharmgkb.org/molecule/PA164713267	318	8	1.55464	5.14587	0.000148939	0.0453519	1311;1300;1278;1301;5307;6424;1009;2019	ENSG00000105664;ENSG00000106483;ENSG00000069011;ENSG00000123500;ENSG00000140937;ENSG00000163064;ENSG00000164692;ENSG00000060718
